# Supplementary material for: Anthoceros genomes illuminate the origin of land plants and the unique biology of hornworts
Source: Nat Plants. 2020 Mar 13;6(3):259–72. doi: 10.1038/s41477-020-0618-2 (PMC8075897; doi:10.1038/s41477-020-0618-2)
Supplement: Supplementary file 3 — Supplementary Tables 1–18. [file 41477_2020_618_MOESM3_ESM.xlsx]

## Sheet: Supp. Tab. 1
Supplementary Table 1. Structural variation among the three hornwort genomes. A. agrestis Bonn was used as the reference in all comparisons.
	Anthoceros agrestis Bonn vs.Oxford			Anthoceros agrestis Bonn vs. A. punctatus
Types of structural variants	Count	Total bp		Count	Total bp
Insertion
Size range
50-500 bp	144	19844		255	33712
500-10000 bp	17	19618		62	182611
Total	161	39462		317	216323
Deletion
Size range
50-500 bp	70	6746		219	25569
500-10000 bp	15	31609		32	59023
Total	85	38355		251	84592
Tandem_expansion
Size range
50-500 bp	70	7955		6	1276
500-10000 bp	26	102651		13	79330
Total	96	110606		19	80606
Tandem_contraction
Size range
50-500 bp	7	906		1	58
500-10000 bp	94	483465		0	0
Total	101	484371		1	58
Repeat_expansion
Size range
50-500 bp	79	17175		460	99374
500-10000 bp	254	1061740		1007	3511149
Total	333	1078915		1467	3610523
Repeat_contraction
Size range
50-500 bp	44	9880		421	91085
500-10000 bp	93	383604		878	3034424
Total	137	393484		1299	3125509
Total for all structural variants	913	2145193		3354	7117611 bp

## Sheet: Supp. Tab. 2 Illumina
Supplementary Table 2. DNA-seq libraries. High quality (HQ) mapped reads were counted with -q 20 in samtools.
	Species/Strain	A. agrestis Oxford	A. agrestis Bonn	A. punctatus	A. punctatus
	Library ID	idx14-AGTTCC	AagrBONNax2018Feb	RSZABPI005851-13	RSZAXPI006528-20
	SRA/ENA accession	SRR10250248	ERR3580402	SRR10191048	SRR10191047
	Sequencer	HiSEQ1500@NIBB	HiSEQ4000@FGCZ	HiSEQ4000@BGI	HiSEQ4000@BGI
	Read length (bp)	251 PE	151 PE	100 PE	100 PE
Raw reads
	Raw data #reads	38706968	176911204	355904366	622772012
	Raw data (bp)	9715448968	26713591804	35590436600	62277201200
	# mapped reads	38254643	163716964	353144885	614395765
	% mapped reads	0.988	0.925	0.992	0.987
	# HQ mapped reads	34504298	45643956	277052702	489559116
	% HQ mapped	0.891	0.258	0.778	0.786
	# Cp mapped	6700732	49763730	91627314	142534768
	%Cp	0.173	0.281	0.257	0.229
	# Mt mapped	4499110	16776014	55198545	78952280
	%Mt	0.116	0.095	0.155	0.127
	Mean insert size (bp)	406.4	493.9	156.9	331.4
	# READ_PAIRS	18537023	75589099	173327594	295606322
	% READ_PAIRS	0.958	0.855	0.974	0.949
	# mapped bases	9408543583	23187856217	35106831080	59666885249
	error rate	0.0072	0.0093	0.0028	0.0173
	# mismatch	64823591	212865807	95299807	1024526507
	# insertions	1796403	965380	2056890	3484103
	# deletions	1763810	1008499	2187564	3272409
	Genome coverage	0.8711	0.9984	0.8466	0.8697
Trimmed reads
	Trimmed data #reads	38542274	152200344	355260096	538938800
	Trimmed data (bp)	9611248682	22959501094	35516611540	53817220374
	# mapped reads	38143022	144770734	352762693	535840517
	% mapped reads	0.99	0.951	0.993	0.994
	# HQ mapped reads	34410942	37601868	276787905	428697878
	% HQ mapped	0.893	0.247	0.779	0.795
	# Cp mapped	6688774	38059833	91486954	124274864
	%Cp	0.174	0.25	0.258	0.231
	# Mt mapped	4484129	14866873	55119785	68407323
	%Mt	0.116	0.098	0.155	0.127
	Mean insert size (bp)	406	476	157	331
	# READ_PAIRS	18499873	68998790	173224583	259329986
	% READ_PAIRS	0.96	0.907	0.975	0.962
	# mapped bases	9386920911	21093879705	35074844758	52891859384
	error rate	0.0072	0.0069	0.0028	0.0139
	# mismatch	64009856	144535232	92983895	727198682
	# insertions	1772850	748652	2054204	3067036
	# deletions	1754836	816918	2185550	2901882
	Genome coverage	0.871	0.9983	0.8461	0.8592

## Sheet: Supp. Tab. 2 Nanopore
Supplementary Table 2. DNA-seq libraries.
Species/Strain	Total bases	Number of reads	Read length N50	Total bases, filtered	Number of reads, filtered	Read length N50, filtered	SRA/ENA accession
Anthoceros agrestis Bonn	10.69Gb	3935698	5285	10.27Gb	3459062	10322	ERR3585580, ERR3585581
Anthoceros agrestis Oxford	9.7Gb	4391770	4834	6.5Gb	902358	9473	SRR10190640, SRR10190639
Anthoceros punctatus	12.1Gb	4895835	5099	6.1Gb	532919	12887	SRR10190658, SRR10190657, SRR10190656

## Sheet: Supp. Tab. 2 Chicago_and_HiC
Supplementary Table 2. DNA-seq libraries. Chicago and HiC libraries.
	Species/Strain	A. agrestis Bonn	A. agrestis Bonn	A. agrestis Bonn
	Library ID	Chicago_1	Chicago_2	HiC
	SRA/ENA accession	ERR3721998	ERR3721999	ERR3722000
	Sequencer	Novaseq5000@FGCZ	Novaseq5000@FGCZ	Novaseq5000@FGCZ
	Read length (bp)	151 PE	151 PE	151 PE

## Sheet: Supp. Tab. 3
Supplementary Table 3. RNA-seq libraries.
Species/Strain	Condition	Library ID	Read length (bp)	Trimmed data (bp)	% mapped	SRA/ENA accession
Anthoceros agrestis Oxford	N+ | cyano-	CL100041455_L02_2728	100 PE	15081793714	95.83	SRR10192531
Anthoceros agrestis Oxford	N+ | cyano-	CL100041455_L02_2930	100 PE	14012857630	95.53	SRR10192530
Anthoceros agrestis Oxford	N+ | cyano-	CL100041455_L02_3132	100 PE	18293265072	95.87	SRR10192522
Anthoceros agrestis Oxford	N- | cyano-	CL100041456_L01_3334	100 PE	9401785060	95.11	SRR10192521
Anthoceros agrestis Oxford	N- | cyano-	CL100041456_L01_3536	100 PE	9011134410	94.72	SRR10192520
Anthoceros agrestis Oxford	N- | cyano-	CL100041456_L01_3738	100 PE	12165389720	95.2	SRR10192519
Anthoceros agrestis Oxford	N- | cyano+	CL100041456_L01_3940	100 PE	12196273450	93.65	SRR10192518
Anthoceros agrestis Oxford	N- | cyano+	CL100041456_L01_2526	100 PE	14246827050	94.2	SRR10192517
Anthoceros agrestis Oxford	N- | cyano+	CL100041456_L01_2728	100 PE	8389220010	94.24	SRR10192516
Anthoceros agrestis Oxford	CO2 150ppm	CL100041456_L02_2930	100 PE	7601980950	95.31	SRR10192515
Anthoceros agrestis Oxford	CO2 150ppm	CL100041456_L02_3132	100 PE	8590908180	94.19	SRR10192529
Anthoceros agrestis Oxford	CO2 400ppm	CL100041456_L02_3940	100 PE	9063872660	94.38	SRR10192528
Anthoceros agrestis Oxford	CO2 400ppm	CL100041456_L02_2526	100 PE	10738441000	94.61	SRR10192527
Anthoceros agrestis Oxford	CO2 400ppm	CL100041456_L02_2728	100 PE	7545169330	95.49	SRR10192526
Anthoceros agrestis Oxford	CO2 800ppm	CL100041456_L02_3334	100 PE	7007135140	94.8	SRR10192525
Anthoceros agrestis Oxford	CO2 800ppm	CL100041456_L02_3536	100 PE	6518078120	95.14	SRR10192524
Anthoceros agrestis Oxford	CO2 800ppm	CL100041456_L02_3738	100 PE	7534774680	95.3	SRR10192523
Anthoceros punctatus	N+ | cyano-	CL100041455_L01_2526	100 PE	14094984968	96.55	SRR10190817
Anthoceros punctatus	N+ | cyano-	CL100041455_L01_2728	100 PE	14596030238	97.2	SRR10190816
Anthoceros punctatus	N+ | cyano-	CL100041455_L01_2930	100 PE	17503024396	96.86	SRR10190815
Anthoceros punctatus	N- | cyano-	CL100041455_L01_3132	100 PE	20325680262	97.32	SRR10190814
Anthoceros punctatus	N- | cyano-	CL100041455_L01_3334	100 PE	17493927762	96.78	SRR10190813
Anthoceros punctatus	N- | cyano-	CL100041455_L01_3536	100 PE	16054373272	97.2	SRR10190812
Anthoceros punctatus	N- | cyano+	CL100041455_L02_3738	100 PE	17516154664	96.86	SRR10190811
Anthoceros punctatus	N- | cyano+	CL100041455_L02_3940	100 PE	19623904140	96.52	SRR10190810
Anthoceros punctatus	N- | cyano+	CL100041455_L02_2526	100 PE	14825300474	96.96	SRR10190809
Anthoceros agrestis Bonn	two-weeks-old gametophytes	353	101 SE	2253029320	99.35	ERR3580227
Anthoceros agrestis Bonn	two-weeks-old gametophytes	354	101 SE	14604649861	91.1	ERR3580228
Anthoceros agrestis Bonn	four-week-old gametophytes	349	101 SE	2206895781	93.44	ERR3580229
Anthoceros agrestis Bonn	four-week-old gametophytes	350	101 SE	1321638966	93.27	ERR3580230
Anthoceros agrestis Bonn	two-month-old gametophytes	355	101 SE	1248145566	97.87	ERR3580231
Anthoceros agrestis Bonn	two-month-old gametophytes	356	101 SE	2476328457	96.12	ERR3580232
Anthoceros agrestis Bonn	sporophytes shorter than 5 mm	351	101 SE	2447861084	94.9	ERR3580233
Anthoceros agrestis Bonn	sporophytes shorter than 5 mm	391	101 SE	9337545076	92.07	ERR3580234
Anthoceros agrestis Bonn	sporophytes longer than 5 mm but smaller than 1 cm	352	101 SE	2778468578	95.02	ERR3580235
Anthoceros agrestis Bonn	sporophytes longer than 5 mm but smaller than 1 cm	392	101 SE	10825354912	98.33	ERR3580236
Anthoceros agrestis Bonn	sporophytes longer than 1 cm with brown or black tips	363	101 SE	2597596617	94.88	ERR3580237
Anthoceros agrestis Bonn	sporophytes longer than 1 cm with brown or black tips	393	101 SE	10234899798	92.47	ERR3580238
Anthoceros agrestis Oxford	25C 16L/8D gametophytes on BCD agar	agrestisgametophytes1	151 PE	9989561828	84.85	SRR10250249

## Sheet: Supp. Tab. 4
Supplementary Table 4. Repeat compositions in the three hornwort genomes
		Anthoceros punctatus			Anthoceros agrestis Oxford			Anthoceros agrestis Bonn
Class	SubClass	Count	bpMasked	Percent_masked	Count	bpMasked	Percent_masked	Count	bpMasked	Percent_masked
DNA	DNA	65	21577	0.0002	0	0	0	0	0	0
DNA	Academ-H	0	0	0	115	5133	0	35	43153	0.0004
DNA	CMC-EnSpm	988	473797	0.0036	709	276972	0.0023	448	239458	0.002
DNA	CMC-Chapaev	0	0	0	35	12512	0.0001	0	0	0
DNA	Crypton-S	68	49040	0.0004	0	0	0	0	0	0
DNA	Ginger	0	0	0	0	0	0	52	59664	0.0005
DNA	MULE-MuDR	7346	1885359	0.0142	4899	1432950	0.0117	871	295881	0.0022
DNA	Maverick	82	34079	0.0003	126	262866	0.0021	0	0	0
DNA	Novosib	39	11167	0.0001	0	0	0	0	0	0
DNA	PIF-Harbinger	734	567996	0.0043	274	171068	0.0014	879	350718	0.003
DNA	Sola	0	0	0	162	118573	0.001	0	0	0
DNA	PIF-HarbS	0	0	0	0	0	0	4300	511434	0.0043
DNA	PiggyBac	36	16391	0.0001	0	0	0	0	0	0
DNA	TcMar-Mariner	0	0	0	0	0	0	68	67279	0.0006
DNA	TcMar-Fot1	301	109204	0.0008	37	18895	0.0002	0	0	0
DNA	TcMar-Pogo	116	45173	0.0003	54	19574	0.0002	63	21727	0.0002
DNA	TcMar-ISRm11	23	5473	0	0	0	0	0	0	0
DNA	TcMar-Tc1	254	47872	0.0004	501	119201	0.001	279	45917	0.0004
DNA	TcMar-Tc2	163	67718	0.0005	45	16613	0.0001	87	25219	0.0002
DNA	hAT	0	0	0	0	0	0	37	7416	0.0001
DNA	Zisupton	0	0	0	138	29026	0.0002	0	0	0
DNA	hAT-Ac	340	43394	0.0003	0	0	0	146	41052	0.0003
DNA	hAT-Charlie	76	37515	0.0003	0	0	0	71	9579	0.0001
DNA	hAT-Tag1	229	92903	0.0007	175	82021	0.0007	129	50694	0.0004
DNA	hAT-Tip100	329	95280	0.0007	346	118198	0.001	239	78589	0.0007
DNA	hAT-hAT1	0	0	0	0	0	0	60	26297	0.0002
LINE	LINE	103	106154	0.0008	104	71543	0.0006	83	73861	0.0006
LINE	CR1	0	0	0	82	33609	0.0003	0	0	0
LINE	CRE	687	290162	0.0022	76	55716	0.0005	88	67956	0.0006
LINE	CRE-II	1121	756341	0.0057	1615	740564	0.006	2036	1105505	0.0094
LINE	I	58	18784	0.0001	0	0	0	0	0	0
LINE	I-Jockey	83	22082	0.0002	162	117787	0.001	235	68607	0.0006
LINE	L1	1016	661484	0.005	406	183868	0.0015	119	59834	0.0005
LINE	L1-Tx1	296	94059	0.0007	406	449461	0.0037	360	300678	0.0026
LINE	L2	668	130962	0.001	796	203899	0.0017	300	107902	0.0009
LINE	Penelope	149	56897	0.0004	129	65810	0.0005	354	334296	0.0028
LINE	R1	0	0	0	128	22798	0.0002	0	0	0
LINE	RTE-BovB	69	38278	0.0003	0	0	0	0	0	0
LINE	RTE-X	7427	2360952	0.0178	1226	733348	0.006	1337	694175	0.0059
LTR	LTR	116	100570	0.0008	0	0	0	17	6778	0.0001
LTR	Cassandra	0	0	0	0	0	0	66	3145	0
LTR	R2-NeSL	0	0	0	26	19629	0.0002	0	0	0
LTR	Tad1	0	0	0	0	0	0	25	20983	0.0002
LTR	Copia	14037	10792333	0.0812	20864	8957912	0.0729	16826	8929499	0.0758
LTR	DIRS	53	10289	0.0001	0	0	0	0	0	0
LTR	ERV1	4	262	0	271	102338	0.0008	3921	430855	0.0037
LTR	ERVK	50	28839	0.0002	173	24431	0.0002	86	61234	0.0005
LTR	ERVL	41	14503	0.0001	0	0	0	0	0	0
LTR	Gypsy	18634	18444331	0.1388	20942	16134704	0.1313	21779	13303234	0.113
LTR	Gypsy-Cigr	784	717126	0.0054	53	19829	0.0002	0	0	0
LTR	Pao	230	192133	0.0014	5111	808404	0.0066	645	377105	0.0032
LTR	unknown	6321	1826745	0.0137	7027	2220730	0.0181	0	0	0
RC	Helitron	82	38393	0.0003	65	41078	0.0003	37	33863	0.0003
SINE	SINE	623	91003	0.0007	612	61320	0.0005	849	170850	0.0015
SINE	ID	0	0	0	0	0	0	107	8973	0.0001
SINE	Alu	25	23884	0.0002	0	0	0	0	0	0
SINE	tRNA	32	5367	0	0	0	0	71	5765	0
Unknown	Unknown	43138	13242585	0.0997	44863	11867324	0.0966	55203	13087561	0.1111
Low_complexity	Low_complexity	2507	140972	0.0011	2662	151915	0.0012	2505	135184	0.0011
Satellite	Satellite	408	129886	0.001	756	358160	0.0029	430	94675	0.0008
Simple_repeat	Simple_repeat	19269	1129929	0.0085	19555	1087032	0.0088	19763	1142020	0.0097
rRNA	rRNA	112	179276	0.0013	95	159855	0.0013	190	106639	0.0009
NonRepetitive	-	-	77712868	0.5841	-	75523664	0.6141	-	75135688	0.6385

## Sheet: Supp. Tab. 5 Annot. stat.
Supplementary Table 5. Genome annotation statistics.
		Anthoceros agrestis Bonn	Anthoceros agrestis Oxford	Anthoceros agrestis pan genome (Bonn + Oxford)	Anthoceros punctatus
	Number of genes	25837	24739	25309	25426
	Number of transcripts	39972	40898	41782	33182
	Transcript per gene	1.55	1.65	1.65	1.31
	Median transcript length	2249	2337	2341	1867
	Median exon per transcript	4	4	4	3
	Total coding length	50977680	50010578	51154686	40463648
Exon
	Count	125819	129663	132051	123873
	Median length	131	123	124	123
	Total length	34494755	30275093	31026735	30497764
Intron
	Count	90926	95048	96684	93720
	Median length	104	103	103	104
	Total length	12245312	12928199	13169397	13763088
UTR3
	Count	22204	23878	24347	13191
	Median length	432	439	439	453
	Total length	11963362	14016193	14295171	8699866
UTR5
	Count	17590	18296	18710	9532
	Median length	260	267	267	253
	Total length	6527993	7464517	8152785	3927677

## Sheet: Supp. Tab. 5 Bonn vs Oxford
Supplementary Table 5. A. agrestis Bonn gene models blasted (BLASTn) against A. agrestis Oxford gene models. Hits with an e-value smaller all equal to 10-5 were kept. Tabular blast output.
AagrBONN_evm.model.Sc2ySwM_1.2	AagrOXF_evm.model.utg000112l.5.1	96.46	311	11	0	1	311	1	311	2e-145	514
AagrBONN_evm.model.Sc2ySwM_1.5	AagrOXF_evm.model.utg000083l.372.1	96.97	66	2	0	592	657	540	475	6e-24	111
AagrBONN_evm.model.Sc2ySwM_10.1	AagrOXF_evm.model.utg000005l.500.1	99.85	651	1	0	1242	1892	384	1034	0	1197
AagrBONN_evm.model.Sc2ySwM_10.4	AagrOXF_evm.model.utg000036l.8.1	99.58	954	3	1	1	953	1	954	0	1738
AagrBONN_evm.model.Sc2ySwM_10.2	AagrOXF_evm.model.utg000074l.54.1	96.27	429	16	0	1	429	1	429	0	704
AagrBONN_evm.model.Sc2ySwM_10.3	AagrOXF_evm.model.utg000036l.7.1	100	633	0	0	208	840	1	633	0	1170
AagrBONN_evm.model.Sc2ySwM_10.5	AagrOXF_evm.model.utg000036l.9.1	94.56	386	11	4	3	379	20	404	1e-167	588
AagrBONN_evm.model.Sc2ySwM_100.2	AagrOXF_evm.model.utg000027l.26.1	99.86	731	1	0	1	731	1	731	0	1345
AagrBONN_evm.model.Sc2ySwM_100.1	AagrOXF_evm.model.utg000027l.13.1	97.11	311	7	2	276	586	503	195	9e-148	523
AagrBONN_evm.model.Sc2ySwM_101.1	AagrOXF_evm.model.utg000146l.9.1	93.04	1322	90	2	1	1322	37	1356	0	1930
AagrBONN_evm.model.Sc2ySwM_101.2	AagrOXF_evm.model.utg000113l.19.1	99.64	279	1	0	1	279	1	279	2e-144	510
AagrBONN_evm.model.Sc2ySwM_101.3	AagrOXF_evm.model.utg000057l.125.1	95.82	455	11	8	271	725	376	822	0	728
AagrBONN_evm.model.Sc2ySwM_102.1	AagrOXF_evm.model.utg000049l.223.1	97.17	247	5	2	52	297	1	246	5e-116	416
AagrBONN_evm.model.Sc2ySwM_102.2	AagrOXF_evm.model.utg000092l.11.1	96.84	412	13	0	1	412	382	793	0	689
AagrBONN_evm.model.Sc2ySwM_103.1	AagrOXF_evm.model.utg000068l.76.1	96.83	379	10	1	1	379	707	1083	1e-180	632
AagrBONN_evm.model.Sc2ySwM_104.1	AagrOXF_evm.model.utg000116l.11.2	99.21	378	2	1	1	378	565	941	0	680
AagrBONN_evm.model.Sc2ySwM_104.2	AagrOXF_evm.model.utg000118l.123.1	99.59	489	2	0	1	489	655	1143	0	893
AagrBONN_evm.model.Sc2ySwM_104.3	AagrOXF_evm.model.utg000118l.123.2	100	162	0	0	1	162	763	924	3e-81	300
AagrBONN_evm.model.Sc2ySwM_106.1	AagrOXF_evm.model.utg000027l.182.1	99.64	279	1	0	1	279	97	375	2e-144	510
AagrBONN_evm.model.Sc2ySwM_108.1	AagrOXF_evm.model.utg000006l.684.1	100	333	0	0	1	333	1	333	5e-176	616
AagrBONN_evm.model.Sc2ySwM_109.4	AagrOXF_evm.model.utg000025l.31.1	93.33	165	11	0	1	165	1107	1271	1e-64	244
AagrBONN_evm.model.Sc2ySwM_109.2	AagrOXF_evm.model.utg000050l.499.1	99.54	879	4	0	685	1563	1	879	0	1602
AagrBONN_evm.model.Sc2ySwM_109.1	AagrOXF_evm.model.utg000025l.31.1	96.87	351	11	0	5	355	1	351	1e-167	588
AagrBONN_evm.model.Sc2ySwM_109.3	AagrOXF_evm.model.utg000050l.499.1	99.66	879	3	0	685	1563	1	879	0	1607
AagrBONN_evm.model.Sc2ySwM_11.1	AagrOXF_evm.model.utg000035l.465.1	98.49	663	10	0	1	663	1	663	0	1170
AagrBONN_evm.model.Sc2ySwM_11.2	AagrOXF_evm.model.utg000111l.1.1	91.87	1230	92	3	416	1638	662	1890	0	1711
AagrBONN_evm.model.Sc2ySwM_110.1	AagrOXF_evm.model.utg000125l.220.1	84.26	578	81	8	3	575	1368	1940	2e-157	555
AagrBONN_evm.model.Sc2ySwM_110.7	AagrOXF_evm.model.utg000079l.62.1	98.79	1073	13	0	1	1073	1	1073	0	1910
AagrBONN_evm.model.Sc2ySwM_110.5	AagrOXF_evm.model.utg000079l.62.1	91.46	574	49	0	162	735	294	867	0	789
AagrBONN_evm.model.Sc2ySwM_110.9	AagrOXF_evm.model.utg000103l.175.1	94.13	443	26	0	1	443	1	443	0	675
AagrBONN_evm.model.Sc2ySwM_110.4	AagrOXF_evm.model.utg000081l.341.1	82.91	316	27	10	49	364	31	319	1e-68	259
AagrBONN_evm.model.Sc2ySwM_110.2	AagrOXF_evm.model.utg000092l.30.1	94.32	792	45	0	36	827	297	1088	0	1214
AagrBONN_evm.model.Sc2ySwM_110.8	AagrOXF_evm.model.utg000014l.78.1	95.61	319	14	0	1	319	1	319	7e-145	512
AagrBONN_evm.model.Sc2ySwM_110.3	AagrOXF_evm.model.utg000057l.372.1	97.56	492	10	1	105	594	1	492	0	841
AagrBONN_evm.model.Sc2ySwM_111.1	AagrOXF_evm.model.utg000022l.56.10	100	2091	0	0	1	2091	1	2091	0	3862
AagrBONN_evm.model.Sc2ySwM_113.1	AagrOXF_evm.model.utg000116l.5.1	100	207	0	0	153	359	468	262	1e-105	383
AagrBONN_evm.model.Sc2ySwM_114.6	AagrOXF_evm.model.utg000074l.54.1	96.39	721	25	1	250	970	1	720	0	1186
AagrBONN_evm.model.Sc2ySwM_114.13	AagrOXF_evm.model.utg000057l.384.1	100	401	0	0	1	401	1	401	0	741
AagrBONN_evm.model.Sc2ySwM_114.14	AagrOXF_evm.model.utg000002l.695.1	99.67	305	1	0	109	413	1	305	2e-158	558
AagrBONN_evm.model.Sc2ySwM_114.19	AagrOXF_evm.model.utg000057l.377.1	100	273	0	0	1	273	1	273	1e-142	505
AagrBONN_evm.model.Sc2ySwM_114.24	AagrOXF_evm.model.utg000027l.380.1	91.85	3178	254	3	1	3177	622	3795	0	4429
AagrBONN_evm.model.Sc2ySwM_114.26	AagrOXF_evm.model.utg000107l.13.1	87.96	1071	113	8	757	1813	928	1996	0	1249
AagrBONN_evm.model.Sc2ySwM_114.27	AagrOXF_evm.model.utg000057l.363.1	100	375	0	0	1	375	1	375	0	693
AagrBONN_evm.model.Sc2ySwM_114.29	AagrOXF_evm.model.utg000050l.350.1	85.02	721	101	6	93	811	72	787	0	726
AagrBONN_evm.model.Sc2ySwM_114.17	AagrOXF_evm.model.utg000057l.379.1	100	402	0	0	1	402	220	621	0	743
AagrBONN_evm.model.Sc2ySwM_114.37	AagrOXF_evm.model.utg000047l.115.1	92.45	106	7	1	76	180	603	708	7e-36	150
AagrBONN_evm.model.Sc2ySwM_114.30	AagrOXF_evm.model.utg000057l.361.1	99.82	561	1	0	226	786	7	567	0	1031
AagrBONN_evm.model.Sc2ySwM_114.15	AagrOXF_evm.model.utg000002l.695.1	99.67	305	1	0	100	404	1	305	2e-158	558
AagrBONN_evm.model.Sc2ySwM_114.9	AagrOXF_evm.model.utg000074l.56.1	97.56	1641	32	6	1645	3283	352	1986	0	2802
AagrBONN_evm.model.Sc2ySwM_114.34	AagrOXF_evm.model.utg000107l.13.1	87.96	1071	113	8	757	1813	928	1996	0	1249
AagrBONN_evm.model.Sc2ySwM_114.10	AagrOXF_evm.model.utg000099l.1.1	98.2	222	3	1	512	732	292	71	1e-106	387
AagrBONN_evm.model.Sc2ySwM_114.18	AagrOXF_evm.model.utg000057l.378.1	99.77	870	2	0	1	870	1	870	0	1596
AagrBONN_evm.model.Sc2ySwM_114.7	AagrOXF_evm.model.utg000005l.500.1	99.1	884	8	0	1	884	151	1034	0	1589
AagrBONN_evm.model.Sc2ySwM_114.25	AagrOXF_evm.model.utg000057l.371.1	100	441	0	0	895	1335	334	774	0	815
AagrBONN_evm.model.Sc2ySwM_114.33	AagrOXF_evm.model.utg000057l.366.1	99.8	495	1	0	1	495	1	495	0	909
AagrBONN_evm.model.Sc2ySwM_114.21	AagrOXF_evm.model.utg000057l.373.1	99.86	1461	2	0	1	1461	1	1461	0	2687
AagrBONN_evm.model.Sc2ySwM_114.23	AagrOXF_evm.model.utg000017l.126.1	87.73	2290	281	0	231	2520	3	2292	0	2673
AagrBONN_evm.model.Sc2ySwM_114.35	AagrOXF_evm.model.utg000057l.392.1	99.61	258	1	0	1	258	1	258	9e-133	472
AagrBONN_evm.model.Sc2ySwM_114.28	AagrOXF_evm.model.utg000057l.362.1	100	864	0	0	1	864	1	864	0	1596
AagrBONN_evm.model.Sc2ySwM_114.3	AagrOXF_evm.model.utg000074l.62.1	90.45	220	9	10	1	210	1	218	4e-74	279
AagrBONN_evm.model.Sc2ySwM_114.31	AagrOXF_evm.model.utg000047l.80.1	88.89	639	50	13	1	630	652	1278	0	767
AagrBONN_evm.model.Sc2ySwM_114.2	AagrOXF_evm.model.utg000126l.73.1	97.7	348	8	0	1	348	1	348	1e-170	599
AagrBONN_evm.model.Sc2ySwM_114.16	AagrOXF_evm.model.utg000057l.380.1	100	462	0	0	1	462	22	483	0	854
AagrBONN_evm.model.Sc2ySwM_114.32	AagrOXF_evm.model.utg000057l.367.1	100	201	0	0	1	201	1	201	7e-103	372
AagrBONN_evm.model.Sc2ySwM_114.22	AagrOXF_evm.model.utg000091l.8.1	98.31	592	4	5	234	822	489	1077	0	1033
AagrBONN_evm.model.Sc2ySwM_114.11	AagrOXF_evm.model.utg000038l.5.1	97.33	374	4	2	311	684	29	396	4e-180	630
AagrBONN_evm.model.Sc2ySwM_114.20	AagrOXF_evm.model.utg000020l.178.1	89.99	2968	268	12	457	3423	439	3378	0	3808
AagrBONN_evm.model.Sc2ySwM_114.5	AagrOXF_evm.model.utg000057l.385.1	95.36	883	3	10	214	1080	25	885	0	1369
AagrBONN_evm.model.Sc2ySwM_114.1	AagrOXF_evm.model.utg000136l.5.1	96.93	978	29	1	689	1666	30	1006	0	1639
AagrBONN_evm.model.Sc2ySwM_114.8	AagrOXF_evm.model.utg000099l.1.1	98.2	222	3	1	512	732	292	71	1e-106	387
AagrBONN_evm.model.Sc2ySwM_114.36	AagrOXF_evm.model.utg000057l.393.1	99.74	384	1	0	1	384	1	384	0	704
AagrBONN_evm.model.Sc2ySwM_114.38	AagrOXF_evm.model.utg000025l.26.1	99.74	384	1	0	1	384	1	384	0	704
AagrBONN_evm.model.Sc2ySwM_114.4	AagrOXF_evm.model.utg000057l.372.1	95.28	572	15	11	256	823	334	897	0	896
AagrBONN_evm.model.Sc2ySwM_115.1	AagrOXF_evm.model.utg000069l.11.1	97.11	1281	19	15	1	1272	1	1272	0	2145
AagrBONN_evm.model.Sc2ySwM_115.2	AagrOXF_evm.model.utg000069l.10.1	100	472	0	0	1	472	388	859	0	872
AagrBONN_evm.model.Sc2ySwM_115.4	AagrOXF_evm.model.utg000088l.6.1	99.9	2103	1	1	179	2280	1	2103	0	3871
AagrBONN_evm.model.Sc2ySwM_115.3	AagrOXF_evm.model.utg000069l.4.1	99.65	283	1	0	6	288	3	285	1e-146	518
AagrBONN_evm.model.Sc2ySwM_116.1	AagrOXF_evm.model.utg000057l.372.1	95.34	922	31	11	1	918	1	914	0	1454
AagrBONN_evm.model.Sc2ySwM_117.2273	AagrOXF_evm.model.utg000103l.165.1	100	1380	0	0	1	1380	349	1728	0	2549
AagrBONN_evm.model.Sc2ySwM_117.3996	AagrOXF_evm.model.utg000061l.184.1	100	303	0	0	1	303	1	303	2e-159	560
AagrBONN_evm.model.Sc2ySwM_117.2878	AagrOXF_evm.model.utg000091l.245.1	99.57	234	1	0	16	249	1	234	2e-119	427
AagrBONN_evm.model.Sc2ySwM_117.2932	AagrOXF_evm.model.utg000091l.313.1	100	1572	0	0	1	1572	1	1572	0	2904
AagrBONN_evm.model.Sc2ySwM_117.3058	AagrOXF_evm.model.utg000091l.443.1	100	1323	0	0	1	1323	1	1323	0	2444
AagrBONN_evm.model.Sc2ySwM_117.3328	AagrOXF_evm.model.utg000091l.717.1	100	925	0	0	1	925	1	925	0	1709
AagrBONN_evm.model.Sc2ySwM_117.1267	AagrOXF_evm.model.utg000083l.46.1	99.88	842	1	0	146	987	305	1146	0	1550
AagrBONN_evm.model.Sc2ySwM_117.3144	AagrOXF_evm.model.utg000091l.541.1	100	1659	0	0	1381	3039	958	2616	0	3064
AagrBONN_evm.model.Sc2ySwM_117.3098	AagrOXF_evm.model.utg000091l.491.1	100	555	0	0	1	555	1	555	0	1026
AagrBONN_evm.model.Sc2ySwM_117.2294	AagrOXF_evm.model.utg000103l.187.1	100	384	0	0	1	384	1	384	0	710
AagrBONN_evm.model.Sc2ySwM_117.60	AagrOXF_evm.model.utg000063l.75.1	100	362	0	0	11	372	14	375	0	669
AagrBONN_evm.model.Sc2ySwM_117.1758	AagrOXF_evm.model.utg000002l.367.1	99.88	819	1	0	1	819	1	819	0	1507
AagrBONN_evm.model.Sc2ySwM_117.2542	AagrOXF_evm.model.utg000059l.117.1	100	402	0	0	1	402	1	402	0	743
AagrBONN_evm.model.Sc2ySwM_117.1008	AagrOXF_evm.model.utg000083l.321.2	100	892	0	0	1	892	106	997	0	1648
AagrBONN_evm.model.Sc2ySwM_117.3161	AagrOXF_evm.model.utg000091l.557.1	100	891	0	0	1	891	1	891	0	1646
AagrBONN_evm.model.Sc2ySwM_117.449	AagrOXF_evm.model.utg000063l.471.1	99.57	1408	5	1	1	1407	1	1408	0	2566
AagrBONN_evm.model.Sc2ySwM_117.2915	AagrOXF_evm.model.utg000091l.299.5	100	825	0	0	1	825	1	825	0	1524
AagrBONN_evm.model.Sc2ySwM_117.3387	AagrOXF_evm.model.utg000113l.161.1	97.93	338	7	0	792	1129	813	1150	2e-166	586
AagrBONN_evm.model.Sc2ySwM_117.4009	AagrOXF_evm.model.utg000061l.170.1	100	1626	0	0	28	1653	106	1731	0	3003
AagrBONN_evm.model.Sc2ySwM_117.3265	AagrOXF_evm.model.utg000091l.661.1	100	450	0	0	1	450	1	450	0	832
AagrBONN_evm.model.Sc2ySwM_117.1454	AagrOXF_evm.model.utg000002l.676.1	100	255	0	0	1	255	1	255	2e-132	472
AagrBONN_evm.model.Sc2ySwM_117.1277	AagrOXF_evm.model.utg000083l.35.1	100	1035	0	0	1	1035	1	1035	0	1912
AagrBONN_evm.model.Sc2ySwM_117.1640	AagrOXF_evm.model.utg000002l.493.7	100	615	0	0	1	615	1	615	0	1136
AagrBONN_evm.model.Sc2ySwM_117.3547	AagrOXF_evm.model.utg000113l.38.1	100	1824	0	0	1	1824	1	1824	0	3369
AagrBONN_evm.model.Sc2ySwM_117.3520	AagrOXF_evm.model.utg000113l.68.1	100	984	0	0	1	984	1	984	0	1818
AagrBONN_evm.model.Sc2ySwM_117.3344	AagrOXF_evm.model.utg000113l.245.1	100	645	0	0	1	645	1	645	0	1192
AagrBONN_evm.model.Sc2ySwM_117.1610	AagrOXF_evm.model.utg000002l.526.1	100	202	0	0	1	202	1	202	3e-103	374
AagrBONN_evm.model.Sc2ySwM_117.485	AagrOXF_evm.model.utg000063l.517.1	100	1824	0	0	1	1824	1	1824	0	3369
AagrBONN_evm.model.Sc2ySwM_117.4135	AagrOXF_evm.model.utg000061l.22.1	96.59	440	1	6	80	519	1	426	0	717
AagrBONN_evm.model.Sc2ySwM_117.252	AagrOXF_evm.model.utg000063l.286.1	100	1443	0	0	1	1443	1	1443	0	2665
AagrBONN_evm.model.Sc2ySwM_117.2684	AagrOXF_evm.model.utg000091l.60.1	100	291	0	0	115	405	553	843	1e-152	538
AagrBONN_evm.model.Sc2ySwM_117.961	AagrOXF_evm.model.utg000083l.357.1	98.48	986	9	6	145	1128	114	1095	0	1733
AagrBONN_evm.model.Sc2ySwM_117.4092	AagrOXF_evm.model.utg000061l.77.2	100	504	0	0	1	504	1	504	0	931
AagrBONN_evm.model.Sc2ySwM_117.3460	AagrOXF_evm.model.utg000113l.123.2	100	1188	0	0	1	1188	106	1293	0	2194
AagrBONN_evm.model.Sc2ySwM_117.173	AagrOXF_evm.model.utg000063l.209.1	100	669	0	0	1	669	1	669	0	1236
AagrBONN_evm.model.Sc2ySwM_117.4043	AagrOXF_evm.model.utg000061l.134.1	100	5431	0	0	198	5628	558	5988	0	10030
AagrBONN_evm.model.Sc2ySwM_117.2113	AagrOXF_evm.model.utg000103l.11.1	99.92	1290	1	0	1	1290	1	1290	0	2377
AagrBONN_evm.model.Sc2ySwM_117.2481	AagrOXF_evm.model.utg000059l.184.1	100	516	0	0	52	567	4	519	0	953
AagrBONN_evm.model.Sc2ySwM_117.831	AagrOXF_evm.model.utg000083l.463.1	100	442	0	0	1	442	1	442	0	817
AagrBONN_evm.model.Sc2ySwM_117.2026	AagrOXF_evm.model.utg000006l.133.1	98.4	501	7	1	1	501	1	500	0	880
AagrBONN_evm.model.Sc2ySwM_117.3778	AagrOXF_evm.model.utg000081l.240.1	100	241	0	0	1	241	1	241	7e-125	446
AagrBONN_evm.model.Sc2ySwM_117.385	AagrOXF_evm.model.utg000063l.411.1	100	2028	0	0	1	2028	1	2028	0	3746
AagrBONN_evm.model.Sc2ySwM_117.4191	AagrOXF_evm.model.utg000117l.7.1	97.48	159	4	0	4	162	199	357	6e-73	272
AagrBONN_evm.model.Sc2ySwM_117.3202	AagrOXF_evm.model.utg000091l.598.1	100	1590	0	0	1	1590	1	1590	0	2937
AagrBONN_evm.model.Sc2ySwM_117.665	AagrOXF_evm.model.utg000005l.500.1	97.87	1034	22	0	64	1097	1	1034	0	1788
AagrBONN_evm.model.Sc2ySwM_117.2195	AagrOXF_evm.model.utg000103l.94.2	100	1170	0	0	1	1170	1	1170	0	2161
AagrBONN_evm.model.Sc2ySwM_117.1943	AagrOXF_evm.model.utg000002l.161.1	100	219	0	0	1	219	1	219	8e-113	405
AagrBONN_evm.model.Sc2ySwM_117.384	AagrOXF_evm.model.utg000063l.410.1	100	468	0	0	1	468	1	468	0	865
AagrBONN_evm.model.Sc2ySwM_117.467	AagrOXF_evm.model.utg000063l.496.1	100	936	0	0	1	936	253	1188	0	1729
AagrBONN_evm.model.Sc2ySwM_117.2600	AagrOXF_evm.model.utg000059l.59.4	100	1488	0	0	1	1488	439	1926	0	2748
AagrBONN_evm.model.Sc2ySwM_117.401	AagrOXF_evm.model.utg000063l.426.1	100	471	0	0	1	471	1	471	0	870
AagrBONN_evm.model.Sc2ySwM_117.1018	AagrOXF_evm.model.utg000083l.310.3	100	762	0	0	1	762	1	762	0	1408
AagrBONN_evm.model.Sc2ySwM_117.593	AagrOXF_evm.model.utg000035l.21.1	100	414	0	0	1	414	1	414	0	765
AagrBONN_evm.model.Sc2ySwM_117.825	AagrOXF_evm.model.utg000083l.469.1	100	345	0	0	1	345	1	345	0	638
AagrBONN_evm.model.Sc2ySwM_117.502	AagrOXF_evm.model.utg000063l.532.1	100	1715	0	0	110	1824	59	1773	0	3168
AagrBONN_evm.model.Sc2ySwM_117.3590	AagrOXF_evm.model.utg000162l.6.1	100	680	0	0	28	707	226	905	0	1256
AagrBONN_evm.model.Sc2ySwM_117.1429	AagrOXF_evm.model.utg000002l.696.1	81.55	206	36	2	24	228	517	313	1e-41	169
AagrBONN_evm.model.Sc2ySwM_117.3823	AagrOXF_evm.model.utg000049l.470.1	90.86	1204	108	1	778	1979	1	1204	0	1613
AagrBONN_evm.model.Sc2ySwM_117.2529	AagrOXF_evm.model.utg000116l.135.1	86.74	3777	480	14	1	3759	1	3774	0	4180
AagrBONN_evm.model.Sc2ySwM_117.1662	AagrOXF_evm.model.utg000002l.468.1	100	1020	0	0	1	1020	1	1020	0	1884
AagrBONN_evm.model.Sc2ySwM_117.2156	AagrOXF_evm.model.utg000103l.53.1	100	1359	0	0	1	1359	1	1359	0	2510
AagrBONN_evm.model.Sc2ySwM_117.24	AagrOXF_evm.model.utg000063l.41.1	100	1152	0	0	1	1152	1	1152	0	2128
AagrBONN_evm.model.Sc2ySwM_117.1482	AagrOXF_evm.model.utg000014l.105.1	97.31	670	18	0	340	1009	1903	2572	0	1138
AagrBONN_evm.model.Sc2ySwM_117.207	AagrOXF_evm.model.utg000063l.238.2	100	882	0	0	1	882	1	882	0	1629
AagrBONN_evm.model.Sc2ySwM_117.416	AagrOXF_evm.model.utg000063l.442.2	100	3699	0	0	1	3699	1	3699	0	6831
AagrBONN_evm.model.Sc2ySwM_117.1604	AagrOXF_evm.model.utg000002l.531.1	100	528	0	0	1	528	1	528	0	976
AagrBONN_evm.model.Sc2ySwM_117.2178	AagrOXF_evm.model.utg000103l.77.1	100	660	0	0	370	1029	1	660	0	1219
AagrBONN_evm.model.Sc2ySwM_117.3222	AagrOXF_evm.model.utg000091l.611.1	100	1884	0	0	1	1884	1	1884	0	3480
AagrBONN_evm.model.Sc2ySwM_117.2768	AagrOXF_evm.model.utg000091l.150.1	100	270	0	0	1	270	1	270	4e-141	499
AagrBONN_evm.model.Sc2ySwM_117.862	AagrOXF_evm.model.utg000083l.434.1	100	1449	0	0	1	1449	1	1449	0	2676
AagrBONN_evm.model.Sc2ySwM_117.156	AagrOXF_evm.model.utg000063l.196.1	100	357	0	0	1	357	1	357	0	660
AagrBONN_evm.model.Sc2ySwM_117.1017	AagrOXF_evm.model.utg000083l.311.1	100	1716	0	0	1	1716	1	1716	0	3169
AagrBONN_evm.model.Sc2ySwM_117.3127	AagrOXF_evm.model.utg000091l.523.1	100	750	0	0	1	750	1	750	0	1386
AagrBONN_evm.model.Sc2ySwM_117.2393	AagrOXF_evm.model.utg000059l.297.2	100	621	0	0	1	621	1	621	0	1147
AagrBONN_evm.model.Sc2ySwM_117.3143	AagrOXF_evm.model.utg000091l.540.1	100	81	0	0	130	210	220	300	4e-36	150
AagrBONN_evm.model.Sc2ySwM_117.2912	AagrOXF_evm.model.utg000091l.297.1	99.91	1113	1	0	1	1113	1	1113	0	2050
AagrBONN_evm.model.Sc2ySwM_117.2318	AagrOXF_evm.model.utg000059l.378.1	99.89	951	1	0	1	951	1	951	0	1751
AagrBONN_evm.model.Sc2ySwM_117.937	AagrOXF_evm.model.utg000083l.378.4	100	885	0	0	1	885	1	885	0	1635
AagrBONN_evm.model.Sc2ySwM_117.435	AagrOXF_evm.model.utg000063l.455.1	100	5732	0	0	1	5732	1	5732	0	10590
AagrBONN_evm.model.Sc2ySwM_117.3178	AagrOXF_evm.model.utg000091l.576.1	100	1377	0	0	1	1377	1	1377	0	2543
AagrBONN_evm.model.Sc2ySwM_117.1603	AagrOXF_evm.model.utg000002l.532.1	100	654	0	0	1	654	1	654	0	1208
AagrBONN_evm.model.Sc2ySwM_117.708	AagrOXF_evm.model.utg000035l.144.1	97.61	710	5	10	24	732	1	699	0	1206
AagrBONN_evm.model.Sc2ySwM_117.1416	AagrOXF_evm.model.utg000095l.16.1	100	564	0	0	1	564	1	564	0	1042
AagrBONN_evm.model.Sc2ySwM_117.2144	AagrOXF_evm.model.utg000103l.41.1	100	1656	0	0	1	1656	1	1656	0	3059
AagrBONN_evm.model.Sc2ySwM_117.3252	AagrOXF_evm.model.utg000091l.640.1	100	204	0	0	1	204	1	204	2e-104	377
AagrBONN_evm.model.Sc2ySwM_117.3911	AagrOXF_evm.model.utg000081l.85.1	100	783	0	0	2545	3327	1	783	0	1447
AagrBONN_evm.model.Sc2ySwM_117.3191	AagrOXF_evm.model.utg000091l.589.1	99.9	1977	2	0	1	1977	178	2154	0	3640
AagrBONN_evm.model.Sc2ySwM_117.900	AagrOXF_evm.model.utg000083l.415.1	99.91	1119	1	0	1	1119	1	1119	0	2061
AagrBONN_evm.model.Sc2ySwM_117.366	AagrOXF_evm.model.utg000063l.394.4	99.87	782	0	1	38	819	561	1341	0	1437
AagrBONN_evm.model.Sc2ySwM_117.1405	AagrOXF_evm.model.utg000095l.28.1	100	1304	0	0	1	1304	1	1304	0	2409
AagrBONN_evm.model.Sc2ySwM_117.3231	AagrOXF_evm.model.utg000091l.621.1	100	1221	0	0	1	1221	1	1221	0	2255
AagrBONN_evm.model.Sc2ySwM_117.677	AagrOXF_evm.model.utg000035l.105.1	100	399	0	0	1	399	1	399	0	737
AagrBONN_evm.model.Sc2ySwM_117.1524	AagrOXF_evm.model.utg000093l.15.1	95.07	832	36	5	70	897	1	831	0	1304
AagrBONN_evm.model.Sc2ySwM_117.561	AagrOXF_evm.model.utg000063l.612.1	100	1116	0	0	1	1116	1	1116	0	2061
AagrBONN_evm.model.Sc2ySwM_117.1415	AagrOXF_evm.model.utg000095l.17.1	99.96	2574	1	0	1	2574	1	2574	0	4748
AagrBONN_evm.model.Sc2ySwM_117.4185	AagrOXF_evm.model.utg000058l.337.1	93.81	2212	135	2	1	2211	235	2445	0	3325
AagrBONN_evm.model.Sc2ySwM_117.3850	AagrOXF_evm.model.utg000081l.156.1	100	387	0	0	1	387	1	387	0	715
AagrBONN_evm.model.Sc2ySwM_117.657	AagrOXF_evm.model.utg000020l.178.1	89.89	2968	273	12	123	3090	438	3378	0	3794
AagrBONN_evm.model.Sc2ySwM_117.2968	AagrOXF_evm.model.utg000091l.360.1	98.89	902	1	3	26	918	131	1032	0	1602
AagrBONN_evm.model.Sc2ySwM_117.205	AagrOXF_evm.model.utg000063l.235.1	100	381	0	0	1	381	1	381	0	704
AagrBONN_evm.model.Sc2ySwM_117.2822	AagrOXF_evm.model.utg000091l.200.1	99.95	2040	1	0	1	2040	1	2040	0	3762
AagrBONN_evm.model.Sc2ySwM_117.3493__3494	AagrOXF_evm.model.utg000113l.94__95.3	100	1455	0	0	1	1455	1	1455	0	2687
AagrBONN_evm.model.Sc2ySwM_117.2194	AagrOXF_evm.model.utg000103l.93.1	98.93	840	0	3	1	831	1	840	0	1493
AagrBONN_evm.model.Sc2ySwM_117.2438	AagrOXF_evm.model.utg000059l.248.4	99.96	2415	1	0	1	2415	1	2415	0	4455
AagrBONN_evm.model.Sc2ySwM_117.777	AagrOXF_evm.model.utg000083l.526.1	100	459	0	0	1	459	1	459	0	848
AagrBONN_evm.model.Sc2ySwM_117.2677	AagrOXF_evm.model.utg000091l.53.1	100	2303	0	0	700	3002	667	2969	0	4253
AagrBONN_evm.model.Sc2ySwM_117.3724	AagrOXF_evm.model.utg000081l.292.1	100	249	0	0	1	249	1	249	2e-129	460
AagrBONN_evm.model.Sc2ySwM_117.2117	AagrOXF_evm.model.utg000103l.14.1	100	1746	0	0	1	1746	1	1746	0	3225
AagrBONN_evm.model.Sc2ySwM_117.2143	AagrOXF_evm.model.utg000103l.40.1	100	363	0	0	1	363	1	363	0	671
AagrBONN_evm.model.Sc2ySwM_117.2388	AagrOXF_evm.model.utg000059l.303.1	100	169	0	0	243	411	1	169	1e-84	313
AagrBONN_evm.model.Sc2ySwM_117.3899	AagrOXF_evm.model.utg000081l.100.1	100	924	0	0	1	924	1	924	0	1707
AagrBONN_evm.model.Sc2ySwM_117.3137	AagrOXF_evm.model.utg000091l.535.1	100	819	0	0	1	819	1	819	0	1513
AagrBONN_evm.model.Sc2ySwM_117.4	AagrOXF_evm.model.utg000074l.1.1	98.12	640	11	1	1	639	82	721	0	1114
AagrBONN_evm.model.Sc2ySwM_117.1771	AagrOXF_evm.model.utg000002l.355.1	100	6486	0	0	1	6486	1	6486	0	11980
AagrBONN_evm.model.Sc2ySwM_117.2402	AagrOXF_evm.model.utg000079l.59.1	87.7	447	53	2	514	960	1140	1584	2e-146	520
AagrBONN_evm.model.Sc2ySwM_117.2345	AagrOXF_evm.model.utg000059l.352.1	100	927	0	0	1	927	676	1602	0	1712
AagrBONN_evm.model.Sc2ySwM_117.3848	AagrOXF_evm.model.utg000081l.158.3	100	1239	0	0	1	1239	1	1239	0	2289
AagrBONN_evm.model.Sc2ySwM_117.2523	AagrOXF_evm.model.utg000059l.137.1	100	85	0	0	55	139	84	168	3e-38	158
AagrBONN_evm.model.Sc2ySwM_117.2000	AagrOXF_evm.model.utg000002l.102.1	100	201	0	0	1	201	1	201	7e-103	372
AagrBONN_evm.model.Sc2ySwM_117.2806	AagrOXF_evm.model.utg000091l.186.1	100	600	0	0	1	600	1	600	0	1109
AagrBONN_evm.model.Sc2ySwM_117.852	AagrOXF_evm.model.utg000083l.445.3	100	206	0	0	1	206	206	1	2e-105	381
AagrBONN_evm.model.Sc2ySwM_117.4096	AagrOXF_evm.model.utg000061l.72.1	100	405	0	0	31	435	130	534	0	749
AagrBONN_evm.model.Sc2ySwM_117.1620	AagrOXF_evm.model.utg000002l.514.1	100	123	0	0	193	315	1402	1280	3e-59	228
AagrBONN_evm.model.Sc2ySwM_117.3888	AagrOXF_evm.model.utg000081l.112.1	100	1470	0	0	1	1470	1	1470	0	2715
AagrBONN_evm.model.Sc2ySwM_117.3115	AagrOXF_evm.model.utg000091l.509.1	100	2407	0	0	24	2430	339	2745	0	4446
AagrBONN_evm.model.Sc2ySwM_117.4166	AagrOXF_evm.model.utg000183l.1.1	99.94	1644	1	0	1	1644	1	1644	0	3031
AagrBONN_evm.model.Sc2ySwM_117.445	AagrOXF_evm.model.utg000063l.465.1	100	1011	0	0	1	1011	1	1011	0	1868
AagrBONN_evm.model.Sc2ySwM_117.1642	AagrOXF_evm.model.utg000002l.490.1	100	400	0	0	9	408	99	498	0	739
AagrBONN_evm.model.Sc2ySwM_117.1564	AagrOXF_evm.model.utg000002l.570.1	100	1686	0	0	1	1686	1	1686	0	3114
AagrBONN_evm.model.Sc2ySwM_117.2108	AagrOXF_evm.model.utg000002l.5.4	98.12	533	10	0	1	533	961	1493	0	929
AagrBONN_evm.model.Sc2ySwM_117.325	AagrOXF_evm.model.utg000063l.351.1	100	1050	0	0	1	1050	1	1050	0	1940
AagrBONN_evm.model.Sc2ySwM_117.2702	AagrOXF_evm.model.utg000079l.62.1	86.68	743	95	4	3	743	471	1211	0	821
AagrBONN_evm.model.Sc2ySwM_117.689	AagrOXF_evm.model.utg000035l.117.1	100	1056	0	0	1	1056	1	1056	0	1951
AagrBONN_evm.model.Sc2ySwM_117.2662	AagrOXF_evm.model.utg000091l.31.1	100	1124	0	0	620	1743	491	1614	0	2076
AagrBONN_evm.model.Sc2ySwM_117.497	AagrOXF_evm.model.utg000063l.527.2	100	456	0	0	1	456	3073	3528	0	843
AagrBONN_evm.model.Sc2ySwM_117.1896	AagrOXF_evm.model.utg000002l.220.1	100	1597	0	0	339	1935	1032	2628	0	2950
AagrBONN_evm.model.Sc2ySwM_117.1742	AagrOXF_evm.model.utg000002l.384.1	99.92	1239	1	0	1	1239	1	1239	0	2283
AagrBONN_evm.model.Sc2ySwM_117.1571	AagrOXF_evm.model.utg000002l.563.1	100	1452	0	0	1	1452	1	1452	0	2682
AagrBONN_evm.model.Sc2ySwM_117.3205	AagrOXF_evm.model.utg000091l.601.1	100	548	0	0	1	548	1	548	0	1013
AagrBONN_evm.model.Sc2ySwM_117.1986	AagrOXF_evm.model.utg000002l.116.1	96.28	296	0	6	1	285	190	485	8e-134	475
AagrBONN_evm.model.Sc2ySwM_117.3889	AagrOXF_evm.model.utg000081l.111.3	100	1029	0	0	1	1029	1	1029	0	1901
AagrBONN_evm.model.Sc2ySwM_117.814	AagrOXF_evm.model.utg000083l.480.1	100	214	0	0	750	963	33	246	2e-109	396
AagrBONN_evm.model.Sc2ySwM_117.1755	AagrOXF_evm.model.utg000002l.370.1	100	432	0	0	1	432	1	432	0	798
AagrBONN_evm.model.Sc2ySwM_117.1272	AagrOXF_evm.model.utg000083l.41.1	100	2721	0	0	1	2721	1	2721	0	5025
AagrBONN_evm.model.Sc2ySwM_117.793	AagrOXF_evm.model.utg000083l.508.5	100	726	0	0	64	789	355	1080	0	1341
AagrBONN_evm.model.Sc2ySwM_117.2120	AagrOXF_evm.model.utg000103l.16.1	100	228	0	0	1	228	1	228	8e-118	422
AagrBONN_evm.model.Sc2ySwM_117.889	AagrOXF_evm.model.utg000060l.21.1	99.43	699	3	1	1	698	1	699	0	1267
AagrBONN_evm.model.Sc2ySwM_117.716	AagrOXF_evm.model.utg000035l.153.1	100	312	0	0	1	312	1	312	2e-164	577
AagrBONN_evm.model.Sc2ySwM_117.3166	AagrOXF_evm.model.utg000009l.122.1	93.37	2926	179	5	3	2925	252	3165	0	4314
AagrBONN_evm.model.Sc2ySwM_117.4192	AagrOXF_evm.model.utg000105l.11.1	100	369	0	0	1	369	1	369	0	682
AagrBONN_evm.model.Sc2ySwM_117.1684	AagrOXF_evm.model.utg000002l.445.1	100	3321	0	0	202	3522	1	3321	0	6133
AagrBONN_evm.model.Sc2ySwM_117.81	AagrOXF_evm.model.utg000063l.96.1	100	567	0	0	1	567	1	567	0	1048
AagrBONN_evm.model.Sc2ySwM_117.3227	AagrOXF_evm.model.utg000091l.617.3	100	1023	0	0	1	1023	1	1023	0	1890
AagrBONN_evm.model.Sc2ySwM_117.3260	AagrOXF_evm.model.utg000091l.650.1	99.89	912	1	0	1	912	1	912	0	1679
AagrBONN_evm.model.Sc2ySwM_117.478	AagrOXF_evm.model.utg000063l.509.1	100	483	0	0	1	483	1	483	0	893
AagrBONN_evm.model.Sc2ySwM_117.3068	AagrOXF_evm.model.utg000091l.453.6	100	1203	0	0	1	1203	1	1203	0	2222
AagrBONN_evm.model.Sc2ySwM_117.128	AagrOXF_evm.model.utg000063l.162.1	100	1563	0	0	1	1563	1	1563	0	2887
AagrBONN_evm.model.Sc2ySwM_117.452	AagrOXF_evm.model.utg000063l.474.1	100	477	0	0	1468	1944	1	477	0	881
AagrBONN_evm.model.Sc2ySwM_117.4144	AagrOXF_evm.model.utg000061l.9.1	100	477	0	0	1	477	1	477	0	881
AagrBONN_evm.model.Sc2ySwM_117.2817	AagrOXF_evm.model.utg000091l.195.1	99.83	1149	2	0	1	1149	1	1149	0	2111
AagrBONN_evm.model.Sc2ySwM_117.3196	AagrOXF_evm.model.utg000091l.593.1	100	438	0	0	1	438	1	438	0	809
AagrBONN_evm.model.Sc2ySwM_117.2460	AagrOXF_evm.model.utg000059l.224.1	100	693	0	0	1	693	40	732	0	1280
AagrBONN_evm.model.Sc2ySwM_117.3285	AagrOXF_evm.model.utg000091l.673.1	100	1230	0	0	694	1923	550	1779	0	2272
AagrBONN_evm.model.Sc2ySwM_117.2495	AagrOXF_evm.model.utg000059l.170.1	99.92	1265	1	0	239	1503	143	1407	0	2331
AagrBONN_evm.model.Sc2ySwM_117.2248	AagrOXF_evm.model.utg000103l.140.2	100	888	0	0	1	888	1	888	0	1640
AagrBONN_evm.model.Sc2ySwM_117.2149	AagrOXF_evm.model.utg000103l.45.1	100	2454	0	0	1	2454	1	2454	0	4532
AagrBONN_evm.model.Sc2ySwM_117.3953	AagrOXF_evm.model.utg000081l.42.1	100	606	0	0	43	648	1	606	0	1120
AagrBONN_evm.model.Sc2ySwM_117.1298	AagrOXF_evm.model.utg000083l.11.1	100	1696	0	0	1	1696	1	1696	0	3133
AagrBONN_evm.model.Sc2ySwM_117.588	AagrOXF_evm.model.utg000038l.287.1	99.31	289	2	0	394	682	306	18	1e-147	523
AagrBONN_evm.model.Sc2ySwM_117.1422	AagrOXF_evm.model.utg000095l.10.1	100	543	0	0	1	543	1	543	0	1003
AagrBONN_evm.model.Sc2ySwM_117.2017	AagrOXF_evm.model.utg000002l.83.1	99.93	1404	1	0	1	1404	1	1404	0	2588
AagrBONN_evm.model.Sc2ySwM_117.3153	AagrOXF_evm.model.utg000091l.550.1	100	618	0	0	16	633	1	618	0	1142
AagrBONN_evm.model.Sc2ySwM_117.2258	AagrOXF_evm.model.utg000103l.150.1	100	783	0	0	1	783	1	783	0	1447
AagrBONN_evm.model.Sc2ySwM_117.3171	AagrOXF_evm.model.utg000091l.569.1	99.9	1014	1	0	1	1014	1	1014	0	1868
AagrBONN_evm.model.Sc2ySwM_117.168	AagrOXF_evm.model.utg000063l.204.1	100	1311	0	0	1	1311	1	1311	0	2422
AagrBONN_evm.model.Sc2ySwM_117.1853	AagrOXF_evm.model.utg000002l.266.1	100	1494	0	0	1	1494	1	1494	0	2760
AagrBONN_evm.model.Sc2ySwM_117.3751	AagrOXF_evm.model.utg000081l.265.1	100	786	0	0	1	786	1	786	0	1452
AagrBONN_evm.model.Sc2ySwM_117.615	AagrOXF_evm.model.utg000074l.56.1	95.81	835	25	6	1537	2370	1	826	0	1339
AagrBONN_evm.model.Sc2ySwM_117.204	AagrOXF_evm.model.utg000063l.234.1	100	228	0	0	1	228	1	228	8e-118	422
AagrBONN_evm.model.Sc2ySwM_117.3735	AagrOXF_evm.model.utg000081l.281.1	100	654	0	0	1	654	1	654	0	1208
AagrBONN_evm.model.Sc2ySwM_117.1030	AagrOXF_evm.model.utg000083l.296.1	100	634	0	0	1	634	79	712	0	1171
AagrBONN_evm.model.Sc2ySwM_117.414	AagrOXF_evm.model.utg000063l.440.1	100	210	0	0	1	210	1	210	8e-108	388
AagrBONN_evm.model.Sc2ySwM_117.2777	AagrOXF_evm.model.utg000091l.158.1	99.9	1920	2	0	1	1920	1	1920	0	3535
AagrBONN_evm.model.Sc2ySwM_117.745	AagrOXF_evm.model.utg000083l.562.1	100	270	0	0	1	270	1	270	4e-141	499
AagrBONN_evm.model.Sc2ySwM_117.2556	AagrOXF_evm.model.utg000059l.102.1	99.4	333	2	0	673	1005	889	1221	4e-172	604
AagrBONN_evm.model.Sc2ySwM_117.1045	AagrOXF_evm.model.utg000059l.341.1	98.7	1151	15	0	1483	2633	4	1154	0	2043
AagrBONN_evm.model.Sc2ySwM_117.329	AagrOXF_evm.model.utg000063l.355.1	100	909	0	0	1	909	1	909	0	1679
AagrBONN_evm.model.Sc2ySwM_117.2486	AagrOXF_evm.model.utg000059l.180.3	100	876	0	0	1	876	1	876	0	1618
AagrBONN_evm.model.Sc2ySwM_117.952	AagrOXF_evm.model.utg000083l.366.1	100	483	0	0	1	483	1	483	0	893
AagrBONN_evm.model.Sc2ySwM_117.3212	AagrOXF_evm.model.utg000006l.755.1	98.52	472	6	1	1	472	1567	2037	0	832
AagrBONN_evm.model.Sc2ySwM_117.3634	AagrOXF_evm.model.utg000074l.56.1	97.6	1499	28	6	479	1975	494	1986	0	2562
AagrBONN_evm.model.Sc2ySwM_117.3482	AagrOXF_evm.model.utg000113l.107.1	100	567	0	0	1	567	1	567	0	1048
AagrBONN_evm.model.Sc2ySwM_117.626	AagrOXF_evm.model.utg000035l.52.4	100	1521	0	0	1	1521	1	1521	0	2809
AagrBONN_evm.model.Sc2ySwM_117.2215	AagrOXF_evm.model.utg000103l.108.1	100	3984	0	0	1	3984	1	3984	0	7358
AagrBONN_evm.model.Sc2ySwM_117.3004	AagrOXF_evm.model.utg000091l.398.1	100	306	0	0	1	306	1	306	5e-161	566
AagrBONN_evm.model.Sc2ySwM_117.2815	AagrOXF_evm.model.utg000091l.190.1	99.75	396	1	0	1	396	1	396	0	726
AagrBONN_evm.model.Sc2ySwM_117.1143	AagrOXF_evm.model.utg000083l.175.1	100	450	0	0	1	450	634	1083	0	832
AagrBONN_evm.model.Sc2ySwM_117.1546	AagrOXF_evm.model.utg000002l.586.1	100	723	0	0	1	723	466	1188	0	1336
AagrBONN_evm.model.Sc2ySwM_117.3183	AagrOXF_evm.model.utg000091l.581.1	97.39	652	0	4	182	816	6	657	0	1094
AagrBONN_evm.model.Sc2ySwM_117.4161	AagrOXF_evm.model.utg000074l.55.1	97.08	343	10	0	53	395	1	343	1e-164	579
AagrBONN_evm.model.Sc2ySwM_117.3052	AagrOXF_evm.model.utg000091l.439.1	99.96	2307	1	0	1	2307	1	2307	0	4255
AagrBONN_evm.model.Sc2ySwM_117.713	AagrOXF_evm.model.utg000035l.149.1	100	306	0	0	1	306	1	306	5e-161	566
AagrBONN_evm.model.Sc2ySwM_117.187	AagrOXF_evm.model.utg000063l.225.1	99	2812	1	10	6	2790	33	2844	0	5012
AagrBONN_evm.model.Sc2ySwM_117.439	AagrOXF_evm.model.utg000063l.459.1	100	603	0	0	1	603	1	603	0	1114
AagrBONN_evm.model.Sc2ySwM_117.2908	AagrOXF_evm.model.utg000091l.294.1	100	248	0	0	1	248	1	248	1e-128	459
AagrBONN_evm.model.Sc2ySwM_117.264	AagrOXF_evm.model.utg000074l.54.1	97.91	622	9	3	1	619	100	720	0	1074
AagrBONN_evm.model.Sc2ySwM_117.1634	AagrOXF_evm.model.utg000002l.499.2	99.94	1794	1	0	1	1794	1	1794	0	3308
AagrBONN_evm.model.Sc2ySwM_117.1309	AagrOXF_evm.model.utg000095l.125.1	99.87	774	1	0	1	774	1	774	0	1424
AagrBONN_evm.model.Sc2ySwM_117.463	AagrOXF_evm.model.utg000063l.491.1	99.03	414	3	1	98	510	136	549	0	741
AagrBONN_evm.model.Sc2ySwM_117.330	AagrOXF_evm.model.utg000063l.356.1	100	1034	0	0	1	1034	1	1034	0	1910
AagrBONN_evm.model.Sc2ySwM_117.1605	AagrOXF_evm.model.utg000002l.530.1	100	768	0	0	1	768	1	768	0	1419
AagrBONN_evm.model.Sc2ySwM_117.483	AagrOXF_evm.model.utg000063l.514.1	100	1415	0	0	29	1443	98	1512	0	2614
AagrBONN_evm.model.Sc2ySwM_117.64	AagrOXF_evm.model.utg000063l.79.1	100	2089	0	0	1	2089	1	2089	0	3858
AagrBONN_evm.model.Sc2ySwM_117.1485	AagrOXF_evm.model.utg000002l.638.2	100	1017	0	0	1	1017	1	1017	0	1879
AagrBONN_evm.model.Sc2ySwM_117.1975	AagrOXF_evm.model.utg000002l.127.1	100	937	0	0	1	937	1	937	0	1731
AagrBONN_evm.model.Sc2ySwM_117.2300	AagrOXF_evm.model.utg000103l.195.1	100	972	0	0	1	972	1	972	0	1796
AagrBONN_evm.model.Sc2ySwM_117.2437	AagrOXF_evm.model.utg000059l.249.1	100	2199	0	0	1	2199	1	2199	0	4061
AagrBONN_evm.model.Sc2ySwM_117.2114	AagrOXF_evm.model.utg000104l.93.1	98.97	773	8	0	1	773	61	833	0	1384
AagrBONN_evm.model.Sc2ySwM_117.1471	AagrOXF_evm.model.utg000002l.656.1	99.93	1389	1	0	1	1389	1	1389	0	2560
AagrBONN_evm.model.Sc2ySwM_117.2577	AagrOXF_evm.model.utg000059l.81.1	99.66	297	1	0	1	297	1	297	2e-154	544
AagrBONN_evm.model.Sc2ySwM_117.470	AagrOXF_evm.model.utg000063l.499.1	100	900	0	0	1	900	1	900	0	1663
AagrBONN_evm.model.Sc2ySwM_117.2800	AagrOXF_evm.model.utg000091l.180.1	99.96	2799	1	0	1	2799	163	2961	0	5164
AagrBONN_evm.model.Sc2ySwM_117.374	AagrOXF_evm.model.utg000063l.402.1	100	573	0	0	64	636	1	573	0	1059
AagrBONN_evm.model.Sc2ySwM_117.1083	AagrOXF_evm.model.utg000083l.238.1	100	2427	0	0	1	2427	1	2427	0	4482
AagrBONN_evm.model.Sc2ySwM_117.2510	AagrOXF_evm.model.utg000059l.152.1	100	2883	0	0	4	2886	1	2883	0	5325
AagrBONN_evm.model.Sc2ySwM_117.1875	AagrOXF_evm.model.utg000002l.244.1	100	249	0	0	1	249	1	249	2e-129	460
AagrBONN_evm.model.Sc2ySwM_117.906	AagrOXF_evm.model.utg000083l.410.1	100	828	0	0	1	828	1	828	0	1530
AagrBONN_evm.model.Sc2ySwM_117.2284	AagrOXF_evm.model.utg000103l.177.1	100	2717	0	0	1	2717	358	3074	0	5018
AagrBONN_evm.model.Sc2ySwM_117.2656	AagrOXF_evm.model.utg000091l.23.3	100	1323	0	0	1	1323	1	1323	0	2444
AagrBONN_evm.model.Sc2ySwM_117.3723	AagrOXF_evm.model.utg000081l.294.1	100	516	0	0	1	516	1	516	0	953
AagrBONN_evm.model.Sc2ySwM_117.3518	AagrOXF_evm.model.utg000113l.70.1	100	1038	0	0	1	1038	1	1038	0	1917
AagrBONN_evm.model.Sc2ySwM_117.3840	AagrOXF_evm.model.utg000041l.22.1	86.96	2914	354	14	1	2892	1	2910	0	3253
AagrBONN_evm.model.Sc2ySwM_117.121	AagrOXF_evm.model.utg000063l.157.1	100	321	0	0	1	321	1	321	2e-169	593
AagrBONN_evm.model.Sc2ySwM_117.1944	AagrOXF_evm.model.utg000002l.160.2	100	234	0	0	1	234	1	234	4e-121	433
AagrBONN_evm.model.Sc2ySwM_117.2601	AagrOXF_evm.model.utg000059l.58.1	100	774	0	0	1	774	430	1203	0	1430
AagrBONN_evm.model.Sc2ySwM_117.1306	AagrOXF_evm.model.utg000083l.1.1	100	943	0	0	18	960	1344	2286	0	1742
AagrBONN_evm.model.Sc2ySwM_117.3646	AagrOXF_evm.model.utg000081l.373.2	100	969	0	0	1	969	1	969	0	1790
AagrBONN_evm.model.Sc2ySwM_117.238	AagrOXF_evm.model.utg000063l.271.1	99.93	1356	1	0	1	1356	115	1470	0	2499
AagrBONN_evm.model.Sc2ySwM_117.266	AagrOXF_evm.model.utg000025l.31.1	89.08	1044	94	17	1	1026	1723	2764	0	1279
AagrBONN_evm.model.Sc2ySwM_117.3148	AagrOXF_evm.model.utg000091l.545.1	100	1812	0	0	1	1812	1	1812	0	3347
AagrBONN_evm.model.Sc2ySwM_117.3103	AagrOXF_evm.model.utg000091l.496.2	100	1692	0	0	1	1692	1	1692	0	3125
AagrBONN_evm.model.Sc2ySwM_117.3029	AagrOXF_evm.model.utg000091l.419.1	100	420	0	0	1	420	1	420	0	776
AagrBONN_evm.model.Sc2ySwM_117.3130	AagrOXF_evm.model.utg000091l.526.2	100	774	0	0	1	774	1	774	0	1430
AagrBONN_evm.model.Sc2ySwM_117.1738	AagrOXF_evm.model.utg000002l.390.1	100	287	0	0	77	363	227	513	2e-150	531
AagrBONN_evm.model.Sc2ySwM_117.4132	AagrOXF_evm.model.utg000041l.22.1	87.02	2203	284	2	1	2202	709	2910	0	2483
AagrBONN_evm.model.Sc2ySwM_117.2624	AagrOXF_evm.model.utg000059l.33.2	100	663	0	0	1	663	1	663	0	1225
AagrBONN_evm.model.Sc2ySwM_117.1279	AagrOXF_evm.model.utg000083l.32.1	97.26	73	1	1	27	98	228	300	1e-27	122
AagrBONN_evm.model.Sc2ySwM_117.3702	AagrOXF_evm.model.utg000081l.315.1	100	1815	0	0	1	1815	1	1815	0	3352
AagrBONN_evm.model.Sc2ySwM_117.1106	AagrOXF_evm.model.utg000083l.216.1	100	222	0	0	1	222	1	222	2e-114	411
AagrBONN_evm.model.Sc2ySwM_117.1438	AagrOXF_evm.model.utg000002l.690.1	100	1464	0	0	1	1464	10	1473	0	2704
AagrBONN_evm.model.Sc2ySwM_117.2148	AagrOXF_evm.model.utg000103l.44.1	100	1017	0	0	1	1017	1	1017	0	1879
AagrBONN_evm.model.Sc2ySwM_117.1783	AagrOXF_evm.model.utg000002l.342.1	99.93	1386	1	0	292	1677	1	1386	0	2555
AagrBONN_evm.model.Sc2ySwM_117.50	AagrOXF_evm.model.utg000063l.63.5	100	666	0	0	1	666	1	666	0	1230
AagrBONN_evm.model.Sc2ySwM_117.1675	AagrOXF_evm.model.utg000002l.456.1	100	2073	0	0	1	2073	1	2073	0	3829
AagrBONN_evm.model.Sc2ySwM_117.3495	AagrOXF_evm.model.utg000113l.92.1	100	740	0	0	1	740	1	740	0	1367
AagrBONN_evm.model.Sc2ySwM_117.1823	AagrOXF_evm.model.utg000002l.300.4	100	267	0	0	1	267	1	267	2e-139	494
AagrBONN_evm.model.Sc2ySwM_117.504	AagrOXF_evm.model.utg000063l.534.1	98.2	334	3	3	339	669	291	624	4e-165	580
AagrBONN_evm.model.Sc2ySwM_117.963	AagrOXF_evm.model.utg000083l.355.1	100	1179	0	0	1	1179	1	1179	0	2178
AagrBONN_evm.model.Sc2ySwM_117.188	AagrOXF_evm.model.utg000063l.226.1	100	1144	0	0	240	1383	108	1251	0	2113
AagrBONN_evm.model.Sc2ySwM_117.1586	AagrOXF_evm.model.utg000002l.548.1	100	297	0	0	1	297	1	297	5e-156	549
AagrBONN_evm.model.Sc2ySwM_117.487	AagrOXF_evm.model.utg000063l.519.1	100	1833	0	0	1	1833	1	1833	0	3386
AagrBONN_evm.model.Sc2ySwM_117.3301	AagrOXF_evm.model.utg000091l.692.1	100	117	0	0	160	276	1081	1197	5e-56	217
AagrBONN_evm.model.Sc2ySwM_117.4110	AagrOXF_evm.model.utg000061l.57.3	99.92	1212	1	0	358	1569	229	1440	0	2233
AagrBONN_evm.model.Sc2ySwM_117.2358	AagrOXF_evm.model.utg000059l.340.1	100	1182	0	0	1	1182	1	1182	0	2183
AagrBONN_evm.model.Sc2ySwM_117.3809	AagrOXF_evm.model.utg000081l.203.1	100	243	0	0	1	243	1	243	4e-126	449
AagrBONN_evm.model.Sc2ySwM_117.949	AagrOXF_evm.model.utg000083l.368.1	100	657	0	0	1	657	1	657	0	1214
AagrBONN_evm.model.Sc2ySwM_117.1218	AagrOXF_evm.model.utg000083l.99.1	99.94	1641	1	0	1	1641	1	1641	0	3025
AagrBONN_evm.model.Sc2ySwM_117.3216	AagrOXF_evm.model.utg000091l.607.1	100	339	0	0	1	339	1	339	3e-179	627
AagrBONN_evm.model.Sc2ySwM_117.1998	AagrOXF_evm.model.utg000002l.104.1	100	816	0	0	1	816	1	816	0	1507
AagrBONN_evm.model.Sc2ySwM_117.2217	AagrOXF_evm.model.utg000103l.111.1	100	324	0	0	1	324	1	324	5e-171	599
AagrBONN_evm.model.Sc2ySwM_117.2104	AagrOXF_evm.model.utg000046l.1.1	92.86	42	1	2	550	591	40	1	2e-08	60.2
AagrBONN_evm.model.Sc2ySwM_117.3696	AagrOXF_evm.model.utg000081l.321.1	100	258	0	0	1	258	1	258	2e-134	477
AagrBONN_evm.model.Sc2ySwM_117.827	AagrOXF_evm.model.utg000083l.467.3	100	1326	0	0	1	1326	1	1326	0	2449
AagrBONN_evm.model.Sc2ySwM_117.3980	AagrOXF_evm.model.utg000081l.11.1	100	924	0	0	238	1161	202	1125	0	1707
AagrBONN_evm.model.Sc2ySwM_117.1137	AagrOXF_evm.model.utg000083l.184.1	100	1889	0	0	107	1995	188	2076	0	3489
AagrBONN_evm.model.Sc2ySwM_117.2436	AagrOXF_evm.model.utg000059l.250.3	100	345	0	0	1	345	1	345	0	638
AagrBONN_evm.model.Sc2ySwM_117.1426	AagrOXF_evm.model.utg000095l.6.1	100	1060	0	0	330	1389	132	1191	0	1958
AagrBONN_evm.model.Sc2ySwM_117.2787	AagrOXF_evm.model.utg000091l.167.7	100	624	0	0	1	624	1	624	0	1153
AagrBONN_evm.model.Sc2ySwM_117.1393	AagrOXF_evm.model.utg000095l.38.1	100	237	0	0	1	237	1	237	9e-123	438
AagrBONN_evm.model.Sc2ySwM_117.2630	AagrOXF_evm.model.utg000118l.29.1	98.1	420	8	0	1	420	142	561	0	732
AagrBONN_evm.model.Sc2ySwM_117.32	AagrOXF_evm.model.utg000063l.46.1	100	1578	0	0	1	1578	1	1578	0	2915
AagrBONN_evm.model.Sc2ySwM_117.3733	AagrOXF_evm.model.utg000081l.283.1	100	303	0	0	1	303	1	303	2e-159	560
AagrBONN_evm.model.Sc2ySwM_117.4001	AagrOXF_evm.model.utg000061l.177.1	100	1254	0	0	1	1254	1	1254	0	2316
AagrBONN_evm.model.Sc2ySwM_117.3228	AagrOXF_evm.model.utg000091l.618.1	100	762	0	0	1	762	1	762	0	1408
AagrBONN_evm.model.Sc2ySwM_117.3800	AagrOXF_evm.model.utg000081l.213.1	100	1494	0	0	1	1494	1	1494	0	2760
AagrBONN_evm.model.Sc2ySwM_117.1179	AagrOXF_evm.model.utg000083l.140.2	99.94	1698	1	0	1	1698	1	1698	0	3131
AagrBONN_evm.model.Sc2ySwM_117.2734	AagrOXF_evm.model.utg000091l.107.4	100	2799	0	0	1	2799	1	2799	0	5169
AagrBONN_evm.model.Sc2ySwM_117.1854	AagrOXF_evm.model.utg000002l.264.1	100	1686	0	0	1	1686	1	1686	0	3114
AagrBONN_evm.model.Sc2ySwM_117.1389	AagrOXF_evm.model.utg000095l.41.1	100	276	0	0	1	276	1	276	2e-144	510
AagrBONN_evm.model.Sc2ySwM_117.102	AagrOXF_evm.model.utg000063l.136.1	100	854	0	0	1	854	1	854	0	1578
AagrBONN_evm.model.Sc2ySwM_117.4070	AagrOXF_evm.model.utg000061l.100.1	100	285	0	0	1	285	1	285	2e-149	527
AagrBONN_evm.model.Sc2ySwM_117.1269	AagrOXF_evm.model.utg000083l.44.1	99.94	1725	1	0	1	1725	226	1950	0	3181
AagrBONN_evm.model.Sc2ySwM_117.2011	AagrOXF_evm.model.utg000002l.88.1	100	964	0	0	201	1164	498	1461	0	1781
AagrBONN_evm.model.Sc2ySwM_117.2602	AagrOXF_evm.model.utg000059l.57.1	99.84	636	1	0	1	636	1	636	0	1170
AagrBONN_evm.model.Sc2ySwM_117.3874	AagrOXF_evm.model.utg000081l.130.1	100	1218	0	0	1	1218	1	1218	0	2250
AagrBONN_evm.model.Sc2ySwM_117.2498	AagrOXF_evm.model.utg000059l.166.1	99.87	792	1	0	1	792	1	792	0	1458
AagrBONN_evm.model.Sc2ySwM_117.3055	AagrOXF_evm.model.utg000091l.440.1	100	319	0	0	429	747	63	381	8e-168	590
AagrBONN_evm.model.Sc2ySwM_117.413	AagrOXF_evm.model.utg000063l.442.2	85.16	2413	356	2	853	3264	1288	3699	0	2471
AagrBONN_evm.model.Sc2ySwM_117.1670	AagrOXF_evm.model.utg000002l.461.1	100	987	0	0	1	987	1	987	0	1823
AagrBONN_evm.model.Sc2ySwM_117.1364	AagrOXF_evm.model.utg000095l.65.1	100	336	0	0	1	336	1	336	1e-177	621
AagrBONN_evm.model.Sc2ySwM_117.4183	AagrOXF_evm.model.utg000035l.193.1	87.32	205	26	0	114	318	54	258	2e-61	235
AagrBONN_evm.model.Sc2ySwM_117.1575	AagrOXF_evm.model.utg000002l.560.1	100	366	0	0	1	366	1	366	0	676
AagrBONN_evm.model.Sc2ySwM_117.1382	AagrOXF_evm.model.utg000095l.47.1	100	2259	0	0	1	2259	1	2259	0	4172
AagrBONN_evm.model.Sc2ySwM_117.3303	AagrOXF_evm.model.utg000091l.694.1	100	519	0	0	1	519	1	519	0	959
AagrBONN_evm.model.Sc2ySwM_117.84	AagrOXF_evm.model.utg000063l.99.2	100	1047	0	0	1	1047	1	1047	0	1934
AagrBONN_evm.model.Sc2ySwM_117.4128	AagrOXF_evm.model.utg000005l.47.1	80.68	1154	207	14	269	1414	227	1372	0	881
AagrBONN_evm.model.Sc2ySwM_117.3179	AagrOXF_evm.model.utg000091l.577.1	100	1284	0	0	1	1284	1	1284	0	2372
AagrBONN_evm.model.Sc2ySwM_117.798	AagrOXF_evm.model.utg000083l.502.3	100	1410	0	0	1	1410	1	1410	0	2604
AagrBONN_evm.model.Sc2ySwM_117.1748	AagrOXF_evm.model.utg000002l.378.1	100	303	0	0	22	324	1	303	2e-159	560
AagrBONN_evm.model.Sc2ySwM_117.387	AagrOXF_evm.model.utg000063l.414.1	100	285	0	0	1	285	1	285	2e-149	527
AagrBONN_evm.model.Sc2ySwM_117.2302	AagrOXF_evm.model.utg000059l.391.1	100	408	0	0	4	411	250	657	0	754
AagrBONN_evm.model.Sc2ySwM_117.1791	AagrOXF_evm.model.utg000002l.331.12	100	1545	0	0	1	1545	1	1545	0	2854
AagrBONN_evm.model.Sc2ySwM_117.1617	AagrOXF_evm.model.utg000002l.516.1	100	1263	0	0	1	1263	1	1263	0	2333
AagrBONN_evm.model.Sc2ySwM_117.3610	AagrOXF_evm.model.utg000081l.119.1	87.8	656	49	12	1	645	415	1050	0	739
AagrBONN_evm.model.Sc2ySwM_117.1724	AagrOXF_evm.model.utg000002l.402.1	100	480	0	0	601	1080	76	555	0	887
AagrBONN_evm.model.Sc2ySwM_117.433	AagrOXF_evm.model.utg000063l.453.1	100	1605	0	0	1	1605	1	1605	0	2964
AagrBONN_evm.model.Sc2ySwM_117.3512	AagrOXF_evm.model.utg000113l.77.1	100	2616	0	0	1	2616	1	2616	0	4831
AagrBONN_evm.model.Sc2ySwM_117.2371	AagrOXF_evm.model.utg000059l.323.1	100	1254	0	0	1	1254	1	1254	0	2316
AagrBONN_evm.model.Sc2ySwM_117.3490	AagrOXF_evm.model.utg000113l.99.1	100	1770	0	0	1	1770	1	1770	0	3269
AagrBONN_evm.model.Sc2ySwM_117.458	AagrOXF_evm.model.utg000063l.483.1	100	525	0	0	1	525	1	525	0	970
AagrBONN_evm.model.Sc2ySwM_117.780	AagrOXF_evm.model.utg000083l.523.1	100	2247	0	0	1	2247	1	2247	0	4150
AagrBONN_evm.model.Sc2ySwM_117.221	AagrOXF_evm.model.utg000063l.251.1	100	495	0	0	1252	1746	1	495	0	915
AagrBONN_evm.model.Sc2ySwM_117.2382	AagrOXF_evm.model.utg000059l.309.1	99.64	278	1	0	1	278	1	278	1e-143	508
AagrBONN_evm.model.Sc2ySwM_117.386	AagrOXF_evm.model.utg000063l.412.1	99.57	461	0	2	1	460	1	460	0	839
AagrBONN_evm.model.Sc2ySwM_117.609	AagrOXF_evm.model.utg000035l.37.1	100	528	0	0	1	528	25	552	0	976
AagrBONN_evm.model.Sc2ySwM_117.997	AagrOXF_evm.model.utg000083l.331.1	100	497	0	0	20	516	44	540	0	918
AagrBONN_evm.model.Sc2ySwM_117.1434	AagrOXF_evm.model.utg000002l.694.1	100	627	0	0	1	627	1	627	0	1158
AagrBONN_evm.model.Sc2ySwM_117.3496	AagrOXF_evm.model.utg000113l.91.1	100	1317	0	0	1	1317	1	1317	0	2433
AagrBONN_evm.model.Sc2ySwM_117.1737	AagrOXF_evm.model.utg000002l.427.1	99.79	1443	0	1	1	1440	1	1443	0	2645
AagrBONN_evm.model.Sc2ySwM_117.3099	AagrOXF_evm.model.utg000091l.492.4	100	2019	0	0	1	2019	1	2019	0	3729
AagrBONN_evm.model.Sc2ySwM_117.2871	AagrOXF_evm.model.utg000085l.153.1	95.79	594	20	3	1261	1853	1483	2072	0	953
AagrBONN_evm.model.Sc2ySwM_117.1761	AagrOXF_evm.model.utg000002l.364.1	100	974	0	0	1	974	1	974	0	1799
AagrBONN_evm.model.Sc2ySwM_117.1839	AagrOXF_evm.model.utg000002l.283.1	99.91	1098	1	0	1	1098	1	1098	0	2023
AagrBONN_evm.model.Sc2ySwM_117.712	AagrOXF_evm.model.utg000035l.148.1	100	774	0	0	1	774	1	774	0	1430
AagrBONN_evm.model.Sc2ySwM_117.3562	AagrOXF_evm.model.utg000113l.23.1	100	351	0	0	1	351	1	351	0	649
AagrBONN_evm.model.Sc2ySwM_117.3814	AagrOXF_evm.model.utg000124l.177.1	91.37	139	7	2	44	182	42	175	1e-46	185
AagrBONN_evm.model.Sc2ySwM_117.2973	AagrOXF_evm.model.utg000091l.373.1	100	1563	0	0	1	1563	1	1563	0	2887
AagrBONN_evm.model.Sc2ySwM_117.3853	AagrOXF_evm.model.utg000081l.154.1	100	4296	0	0	1	4296	1	4296	0	7934
AagrBONN_evm.model.Sc2ySwM_117.1779	AagrOXF_evm.model.utg000002l.346.1	100	159	0	0	47	205	149	307	2e-79	294
AagrBONN_evm.model.Sc2ySwM_117.787	AagrOXF_evm.model.utg000083l.516.3	100	924	0	0	1	924	1	924	0	1707
AagrBONN_evm.model.Sc2ySwM_117.2141	AagrOXF_evm.model.utg000103l.37.1	100	1079	0	0	20	1098	59	1137	0	1993
AagrBONN_evm.model.Sc2ySwM_117.208	AagrOXF_evm.model.utg000063l.239.1	100	1347	0	0	1	1347	1	1347	0	2488
AagrBONN_evm.model.Sc2ySwM_117.3779	AagrOXF_evm.model.utg000081l.239.1	99.96	2427	1	0	1	2427	1	2427	0	4477
AagrBONN_evm.model.Sc2ySwM_117.2365	AagrOXF_evm.model.utg000059l.331.1	99.84	622	1	0	1	622	1	622	0	1144
AagrBONN_evm.model.Sc2ySwM_117.2623	AagrOXF_evm.model.utg000059l.34.1	99.7	663	2	0	1	663	1	663	0	1214
AagrBONN_evm.model.Sc2ySwM_117.2727	AagrOXF_evm.model.utg000091l.100.1	100	204	0	0	1	204	1	204	2e-104	377
AagrBONN_evm.model.Sc2ySwM_117.808	AagrOXF_evm.model.utg000083l.490.1	100	276	0	0	1	276	1	276	2e-144	510
AagrBONN_evm.model.Sc2ySwM_117.1289	AagrOXF_evm.model.utg000045l.82.3	80.86	2168	396	15	23	2179	230	2389	0	1687
AagrBONN_evm.model.Sc2ySwM_117.2581	AagrOXF_evm.model.utg000059l.77.2	100	393	0	0	1	393	1	393	0	726
AagrBONN_evm.model.Sc2ySwM_117.1388	AagrOXF_evm.model.utg000085l.33.1	94.03	67	4	0	166	232	2230	2164	1e-21	102
AagrBONN_evm.model.Sc2ySwM_117.1781	AagrOXF_evm.model.utg000002l.344.1	100	445	0	0	66	510	180	624	0	822
AagrBONN_evm.model.Sc2ySwM_117.454	AagrOXF_evm.model.utg000063l.476.1	100	690	0	0	1	690	1	690	0	1275
AagrBONN_evm.model.Sc2ySwM_117.600	AagrOXF_evm.model.utg000035l.29.1	100	213	0	0	1	213	1	213	2e-109	394
AagrBONN_evm.model.Sc2ySwM_117.438	AagrOXF_evm.model.utg000063l.458.1	95.63	801	14	13	70	849	1	801	0	1266
AagrBONN_evm.model.Sc2ySwM_117.1841	AagrOXF_evm.model.utg000002l.281.1	100	222	0	0	1	222	1	222	2e-114	411
AagrBONN_evm.model.Sc2ySwM_117.2568	AagrOXF_evm.model.utg000059l.91.1	100	219	0	0	1	219	1	219	8e-113	405
AagrBONN_evm.model.Sc2ySwM_117.1011	AagrOXF_evm.model.utg000083l.317.1	100	504	0	0	352	855	466	969	0	931
AagrBONN_evm.model.Sc2ySwM_117.3906	AagrOXF_evm.model.utg000081l.93.1	100	660	0	0	1	660	1	660	0	1219
AagrBONN_evm.model.Sc2ySwM_117.1334	AagrOXF_evm.model.utg000095l.96.1	100	1794	0	0	1	1794	1	1794	0	3314
AagrBONN_evm.model.Sc2ySwM_117.599	AagrOXF_evm.model.utg000035l.28.1	100	891	0	0	1	891	1	891	0	1646
AagrBONN_evm.model.Sc2ySwM_117.909	AagrOXF_evm.model.utg000083l.407.6	100	957	0	0	1	957	1	957	0	1768
AagrBONN_evm.model.Sc2ySwM_117.133	AagrOXF_evm.model.utg000010l.165.1	90.51	316	17	5	134	449	551	853	2e-112	405
AagrBONN_evm.model.Sc2ySwM_117.2175	AagrOXF_evm.model.utg000103l.74.1	100	1194	0	0	220	1413	1	1194	0	2206
AagrBONN_evm.model.Sc2ySwM_117.1768	AagrOXF_evm.model.utg000002l.359.1	100	309	0	0	1	309	1	309	1e-162	571
AagrBONN_evm.model.Sc2ySwM_117.1254	AagrOXF_evm.model.utg000083l.59.1	100	1416	0	0	1	1416	1	1416	0	2615
AagrBONN_evm.model.Sc2ySwM_117.2555	AagrOXF_evm.model.utg000059l.103.1	100	864	0	0	1	864	1	864	0	1596
AagrBONN_evm.model.Sc2ySwM_117.979	AagrOXF_evm.model.utg000058l.360.1	98.48	792	12	0	1552	2343	1	792	0	1397
AagrBONN_evm.model.Sc2ySwM_117.3531	AagrOXF_evm.model.utg000113l.53.1	100	279	0	0	1	279	1	279	5e-146	516
AagrBONN_evm.model.Sc2ySwM_117.440	AagrOXF_evm.model.utg000063l.460.2	100	393	0	0	1	393	1	393	0	726
AagrBONN_evm.model.Sc2ySwM_117.1367	AagrOXF_evm.model.utg000095l.62.2	100	3741	0	0	1	3741	1	3741	0	6909
AagrBONN_evm.model.Sc2ySwM_117.1158	AagrOXF_evm.model.utg000083l.160.2	100	1251	0	0	1	1251	1	1251	0	2311
AagrBONN_evm.model.Sc2ySwM_117.554	AagrOXF_evm.model.utg000063l.605.1	100	861	0	0	1	861	1	861	0	1591
AagrBONN_evm.model.Sc2ySwM_117.2186	AagrOXF_evm.model.utg000103l.84.1	99.06	426	3	1	1	425	1	426	0	763
AagrBONN_evm.model.Sc2ySwM_117.2314	AagrOXF_evm.model.utg000059l.381.1	100	434	0	0	1	434	1	434	0	802
AagrBONN_evm.model.Sc2ySwM_117.1035	AagrOXF_evm.model.utg000083l.291.1	100	624	0	0	1	624	1	624	0	1153
AagrBONN_evm.model.Sc2ySwM_117.3807	AagrOXF_evm.model.utg000081l.206.1	100	381	0	0	1	381	1	381	0	704
AagrBONN_evm.model.Sc2ySwM_117.3189	AagrOXF_evm.model.utg000091l.587.2	100	396	0	0	1	396	1	396	0	732
AagrBONN_evm.model.Sc2ySwM_117.2776	AagrOXF_evm.model.utg000091l.157.1	100	207	0	0	307	513	104	310	9e-106	383
AagrBONN_evm.model.Sc2ySwM_117.90	AagrOXF_evm.model.utg000063l.104.1	100	573	0	0	1	573	1	573	0	1059
AagrBONN_evm.model.Sc2ySwM_117.2250	AagrOXF_evm.model.utg000103l.142.1	100	1797	0	0	1	1797	193	1989	0	3319
AagrBONN_evm.model.Sc2ySwM_117.1169	AagrOXF_evm.model.utg000083l.148.1	100	240	0	0	1	240	1	240	2e-124	444
AagrBONN_evm.model.Sc2ySwM_117.2170	AagrOXF_evm.model.utg000103l.69.1	100	327	0	0	1	327	1	327	1e-172	604
AagrBONN_evm.model.Sc2ySwM_117.2805	AagrOXF_evm.model.utg000061l.189.1	94.48	906	50	0	1	906	1	906	0	1397
AagrBONN_evm.model.Sc2ySwM_117.1336	AagrOXF_evm.model.utg000095l.94.3	100	238	0	0	1	238	1	238	4e-123	440
AagrBONN_evm.model.Sc2ySwM_117.605	AagrOXF_evm.model.utg000035l.33.2	100	4890	0	0	1	4890	1	4890	0	9031
AagrBONN_evm.model.Sc2ySwM_117.2021	AagrOXF_evm.model.utg000002l.78.1	100	387	0	0	1	387	1	387	0	715
AagrBONN_evm.model.Sc2ySwM_117.3644	AagrOXF_evm.model.utg000081l.375.1	100	360	0	0	1	360	1	360	0	665
AagrBONN_evm.model.Sc2ySwM_117.2918	AagrOXF_evm.model.utg000091l.301.7	100	2883	0	0	1	2883	1	2883	0	5325
AagrBONN_evm.model.Sc2ySwM_117.3647	AagrOXF_evm.model.utg000081l.372.1	100	480	0	0	271	750	1	480	0	887
AagrBONN_evm.model.Sc2ySwM_117.3614	AagrOXF_evm.model.utg000081l.402.1	98.66	149	2	0	1	149	1	149	2e-70	265
AagrBONN_evm.model.Sc2ySwM_117.1260	AagrOXF_evm.model.utg000083l.52.1	99.77	435	1	0	1	435	1	435	0	798
AagrBONN_evm.model.Sc2ySwM_117.3377	AagrOXF_evm.model.utg000113l.212.1	100	1098	0	0	1	1098	1	1098	0	2028
AagrBONN_evm.model.Sc2ySwM_117.2338	AagrOXF_evm.model.utg000059l.359.1	99.83	598	1	0	588	1185	84	681	0	1099
AagrBONN_evm.model.Sc2ySwM_117.2351	AagrOXF_evm.model.utg000059l.347.1	100	536	0	0	1393	1928	1	536	0	990
AagrBONN_evm.model.Sc2ySwM_117.1752	AagrOXF_evm.model.utg000002l.373.5	100	4755	0	0	1	4755	1	4755	0	8781
AagrBONN_evm.model.Sc2ySwM_117.2729	AagrOXF_evm.model.utg000091l.102.1	99.92	2406	2	0	1	2406	1	2406	0	4433
AagrBONN_evm.model.Sc2ySwM_117.1010	AagrOXF_evm.model.utg000083l.318.1	100	2367	0	0	1	2367	1	2367	0	4372
AagrBONN_evm.model.Sc2ySwM_117.2069	AagrOXF_evm.model.utg000002l.33.1	100	1611	0	0	1	1611	1	1611	0	2976
AagrBONN_evm.model.Sc2ySwM_117.648	AagrOXF_evm.model.utg000035l.76.1	100	330	0	0	1	330	1	330	2e-174	610
AagrBONN_evm.model.Sc2ySwM_117.1315	AagrOXF_evm.model.utg000095l.118.1	100	471	0	0	1	471	1	471	0	870
AagrBONN_evm.model.Sc2ySwM_117.1341	AagrOXF_evm.model.utg000018l.28.1	91.53	815	67	2	1	813	919	1733	0	1122
AagrBONN_evm.model.Sc2ySwM_117.688	AagrOXF_evm.model.utg000035l.116.1	100	411	0	0	1	411	1	411	0	760
AagrBONN_evm.model.Sc2ySwM_117.201	AagrOXF_evm.model.utg000063l.231.1	99.62	1571	6	0	710	2280	593	2163	0	2868
AagrBONN_evm.model.Sc2ySwM_117.1176	AagrOXF_evm.model.utg000083l.141.1	98.27	2139	14	15	71	2205	110	2229	0	3723
AagrBONN_evm.model.Sc2ySwM_117.72	AagrOXF_evm.model.utg000063l.87.5	100	1104	0	0	1	1104	1	1104	0	2039
AagrBONN_evm.model.Sc2ySwM_117.1897	AagrOXF_evm.model.utg000002l.211.1	100	1118	0	0	1	1118	1	1118	0	2065
AagrBONN_evm.model.Sc2ySwM_117.3220	AagrOXF_evm.model.utg000091l.609.1	100	1461	0	0	1	1461	1	1461	0	2699
AagrBONN_evm.model.Sc2ySwM_117.2320	AagrOXF_evm.model.utg000059l.376.1	100	231	0	0	1	231	1	231	2e-119	427
AagrBONN_evm.model.Sc2ySwM_117.349	AagrOXF_evm.model.utg000063l.377.1	100	2199	0	0	1	2199	1	2199	0	4061
AagrBONN_evm.model.Sc2ySwM_117.404	AagrOXF_evm.model.utg000013l.26.1	90.33	1292	125	0	211	1502	25	1316	0	1694
AagrBONN_evm.model.Sc2ySwM_117.3598	AagrOXF_evm.model.utg000005l.500.1	99.23	1034	8	0	1	1034	1	1034	0	1866
AagrBONN_evm.model.Sc2ySwM_117.2659	AagrOXF_evm.model.utg000091l.26.1	100	2418	0	0	1	2418	1	2418	0	4466
AagrBONN_evm.model.Sc2ySwM_117.259	AagrOXF_evm.model.utg000063l.293.1	100	2385	0	0	1	2385	1	2385	0	4405
AagrBONN_evm.model.Sc2ySwM_117.2594	AagrOXF_evm.model.utg000059l.65.1	100	4089	0	0	1	4089	1	4089	0	7552
AagrBONN_evm.model.Sc2ySwM_117.3476	AagrOXF_evm.model.utg000074l.56.1	97.9	1237	25	1	1429	2664	1	1237	0	2139
AagrBONN_evm.model.Sc2ySwM_117.3616	AagrOXF_evm.model.utg000081l.400.1	100	81	0	0	34	114	18	98	4e-36	150
AagrBONN_evm.model.Sc2ySwM_117.3757	AagrOXF_evm.model.utg000081l.260.1	100	1725	0	0	1	1725	250	1974	0	3186
AagrBONN_evm.model.Sc2ySwM_117.1994	AagrOXF_evm.model.utg000002l.107.1	100	1725	0	0	1	1725	1	1725	0	3186
AagrBONN_evm.model.Sc2ySwM_117.3457	AagrOXF_evm.model.utg000113l.126.1	100	378	0	0	1	378	1	378	0	699
AagrBONN_evm.model.Sc2ySwM_117.2647	AagrOXF_evm.model.utg000091l.11.1	100	288	0	0	1	288	1	288	5e-151	532
AagrBONN_evm.model.Sc2ySwM_117.3061	AagrOXF_evm.model.utg000091l.446.2	100	1143	0	0	1	1143	1	1143	0	2111
AagrBONN_evm.model.Sc2ySwM_117.1561	AagrOXF_evm.model.utg000002l.572.1	100	1008	0	0	1	1008	1	1008	0	1862
AagrBONN_evm.model.Sc2ySwM_117.2275	AagrOXF_evm.model.utg000103l.167.1	99.78	448	0	1	785	1231	557	1004	0	821
AagrBONN_evm.model.Sc2ySwM_117.947	AagrOXF_evm.model.utg000083l.371.1	99.25	400	2	1	918	1317	399	1	0	721
AagrBONN_evm.model.Sc2ySwM_117.2497	AagrOXF_evm.model.utg000059l.167.1	100	210	0	0	1	210	1	210	8e-108	388
AagrBONN_evm.model.Sc2ySwM_117.1720	AagrOXF_evm.model.utg000002l.407.1	100	1596	0	0	1	1596	1	1596	0	2948
AagrBONN_evm.model.Sc2ySwM_117.2112	AagrOXF_evm.model.utg000103l.9.1	100	564	0	0	1	564	1	564	0	1042
AagrBONN_evm.model.Sc2ySwM_117.2661	AagrOXF_evm.model.utg000091l.30.1	100	486	0	0	1	486	1	486	0	898
AagrBONN_evm.model.Sc2ySwM_117.410	AagrOXF_evm.model.utg000063l.436.1	100	2262	0	0	1	2262	1	2262	0	4178
AagrBONN_evm.model.Sc2ySwM_117.76	AagrOXF_evm.model.utg000063l.91.1	100	764	0	0	347	1110	272	1035	0	1411
AagrBONN_evm.model.Sc2ySwM_117.901	AagrOXF_evm.model.utg000083l.414.1	99.58	2827	0	6	1	2815	1	2827	0	5144
AagrBONN_evm.model.Sc2ySwM_117.1976	AagrOXF_evm.model.utg000002l.126.1	100	3672	0	0	1	3672	1	3672	0	6782
AagrBONN_evm.model.Sc2ySwM_117.2683	AagrOXF_evm.model.utg000091l.59.2	100	735	0	0	1	735	1	735	0	1358
AagrBONN_evm.model.Sc2ySwM_117.305	AagrOXF_evm.model.utg000063l.331.1	100	801	0	0	1	801	1	801	0	1480
AagrBONN_evm.model.Sc2ySwM_117.1420	AagrOXF_evm.model.utg000095l.12.5	100	576	0	0	1	576	1	576	0	1064
AagrBONN_evm.model.Sc2ySwM_117.3036	AagrOXF_evm.model.utg000091l.423.1	100	222	0	0	1	222	1	222	2e-114	411
AagrBONN_evm.model.Sc2ySwM_117.2063	AagrOXF_evm.model.utg000002l.39.1	96.53	144	2	2	74	216	10	151	2e-61	235
AagrBONN_evm.model.Sc2ySwM_117.801	AagrOXF_evm.model.utg000083l.499.1	100	648	0	0	1	648	1	648	0	1197
AagrBONN_evm.model.Sc2ySwM_117.352	AagrOXF_evm.model.utg000063l.380.1	99.42	516	0	1	1	516	1	513	0	933
AagrBONN_evm.model.Sc2ySwM_117.1506	AagrOXF_evm.model.utg000002l.616.1	100	795	0	0	1	795	1	795	0	1469
AagrBONN_evm.model.Sc2ySwM_117.2837	AagrOXF_evm.model.utg000091l.284.2	100	1857	0	0	1	1857	1	1857	0	3430
AagrBONN_evm.model.Sc2ySwM_117.3548	AagrOXF_evm.model.utg000113l.37.1	100	486	0	0	1	486	217	702	0	898
AagrBONN_evm.model.Sc2ySwM_117.3208	AagrOXF_evm.model.utg000091l.604.9	100	858	0	0	1	858	190	1047	0	1585
AagrBONN_evm.model.Sc2ySwM_117.1383	AagrOXF_evm.model.utg000095l.46.1	100	4317	0	0	1	4317	1	4317	0	7973
AagrBONN_evm.model.Sc2ySwM_117.1085	AagrOXF_evm.model.utg000083l.236.1	100	2850	0	0	1	2850	1	2850	0	5264
AagrBONN_evm.model.Sc2ySwM_117.316	AagrOXF_evm.model.utg000063l.342.1	100	677	0	0	1163	1839	1241	1917	0	1251
AagrBONN_evm.model.Sc2ySwM_117.161	AagrOXF_evm.model.utg000063l.198.1	100	417	0	0	1	417	1	417	0	771
AagrBONN_evm.model.Sc2ySwM_117.314	AagrOXF_evm.model.utg000063l.340.3	100	702	0	0	1	702	1	702	0	1297
AagrBONN_evm.model.Sc2ySwM_117.2711	AagrOXF_evm.model.utg000091l.83.1	100	924	0	0	1	924	1	924	0	1707
AagrBONN_evm.model.Sc2ySwM_117.115	AagrOXF_evm.model.utg000063l.153.1	100	1464	0	0	1	1464	1	1464	0	2704
AagrBONN_evm.model.Sc2ySwM_117.586	AagrOXF_evm.model.utg000035l.14.1	100	975	0	0	1	975	1	975	0	1801
AagrBONN_evm.model.Sc2ySwM_117.1602	AagrOXF_evm.model.utg000002l.533.1	100	1584	0	0	1	1584	1	1584	0	2926
AagrBONN_evm.model.Sc2ySwM_117.3414	AagrOXF_evm.model.utg000113l.172.1	99.49	1188	0	1	1	1182	1	1188	0	2156
AagrBONN_evm.model.Sc2ySwM_117.2976	AagrOXF_evm.model.utg000091l.371.1	100	1393	0	0	18	1410	342	1734	0	2573
AagrBONN_evm.model.Sc2ySwM_117.2023	AagrOXF_evm.model.utg000002l.76.1	100	297	0	0	1	297	1	297	5e-156	549
AagrBONN_evm.model.Sc2ySwM_117.2208	AagrOXF_evm.model.utg000103l.102.1	100	204	0	0	1	204	1	204	2e-104	377
AagrBONN_evm.model.Sc2ySwM_117.1248	AagrOXF_evm.model.utg000083l.65.2	100	1535	0	0	1	1535	1	1535	0	2835
AagrBONN_evm.model.Sc2ySwM_117.4084	AagrOXF_evm.model.utg000061l.85.1	100	997	0	0	11	1007	269	1265	0	1842
AagrBONN_evm.model.Sc2ySwM_117.3909	AagrOXF_evm.model.utg000081l.89.1	100	276	0	0	34	309	1	276	3e-144	510
AagrBONN_evm.model.Sc2ySwM_117.389	AagrOXF_evm.model.utg000063l.416.1	100	639	0	0	1	639	1	639	0	1181
AagrBONN_evm.model.Sc2ySwM_117.120	AagrOXF_evm.model.utg000125l.220.1	97.02	570	16	1	1	569	1651	2220	0	957
AagrBONN_evm.model.Sc2ySwM_117.2410	AagrOXF_evm.model.utg000059l.283.3	100	417	0	0	1	417	1	417	0	771
AagrBONN_evm.model.Sc2ySwM_117.186	AagrOXF_evm.model.utg000063l.224.2	100	1110	0	0	1	1110	568	1677	0	2050
AagrBONN_evm.model.Sc2ySwM_117.3523	AagrOXF_evm.model.utg000113l.65.1	100	498	0	0	1	498	1	498	0	920
AagrBONN_evm.model.Sc2ySwM_117.3014	AagrOXF_evm.model.utg000091l.405.1	100	564	0	0	1	564	1	564	0	1042
AagrBONN_evm.model.Sc2ySwM_117.359	AagrOXF_evm.model.utg000009l.205.1	80.57	2187	397	26	13	2183	1048	3222	0	1659
AagrBONN_evm.model.Sc2ySwM_117.3993	AagrOXF_evm.model.utg000079l.62.1	96.26	721	27	0	1	721	655	1375	0	1182
AagrBONN_evm.model.Sc2ySwM_117.3602	AagrOXF_evm.model.utg000009l.376.1	100	987	0	0	1	987	1	987	0	1823
AagrBONN_evm.model.Sc2ySwM_117.2797	AagrOXF_evm.model.utg000091l.177.1	99.92	1185	1	0	1	1185	1	1185	0	2183
AagrBONN_evm.model.Sc2ySwM_117.1589	AagrOXF_evm.model.utg000002l.545.2	100	1263	0	0	1	1263	1	1263	0	2333
AagrBONN_evm.model.Sc2ySwM_117.697	AagrOXF_evm.model.utg000035l.125.1	100	1116	0	0	1	1116	1	1116	0	2061
AagrBONN_evm.model.Sc2ySwM_117.2622	AagrOXF_evm.model.utg000059l.36.1	99.83	597	1	0	1	597	1	597	0	1098
AagrBONN_evm.model.Sc2ySwM_117.1203	AagrOXF_evm.model.utg000083l.114.1	100	1569	0	0	1	1569	1	1569	0	2898
AagrBONN_evm.model.Sc2ySwM_117.3543	AagrOXF_evm.model.utg000113l.42.2	100	1698	0	0	1	1698	1	1698	0	3136
AagrBONN_evm.model.Sc2ySwM_117.1606	AagrOXF_evm.model.utg000002l.528.1	100	915	0	0	1	915	1	915	0	1690
AagrBONN_evm.model.Sc2ySwM_117.1886	AagrOXF_evm.model.utg000002l.236.1	100	729	0	0	1	729	1	729	0	1347
AagrBONN_evm.model.Sc2ySwM_117.3921	AagrOXF_evm.model.utg000081l.75.1	100	1998	0	0	1	1998	1	1998	0	3690
AagrBONN_evm.model.Sc2ySwM_117.4167	AagrOXF_evm.model.utg000117l.32.1	92.6	676	30	9	36	691	90	765	0	953
AagrBONN_evm.model.Sc2ySwM_117.3373	AagrOXF_evm.model.utg000113l.216.1	100	402	0	0	1	402	1	402	0	743
AagrBONN_evm.model.Sc2ySwM_117.3586	AagrOXF_evm.model.utg000162l.10.1	100	420	0	0	1	420	1	420	0	776
AagrBONN_evm.model.Sc2ySwM_117.2706	AagrOXF_evm.model.utg000091l.83.1	100	924	0	0	1	924	1	924	0	1707
AagrBONN_evm.model.Sc2ySwM_117.1504	AagrOXF_evm.model.utg000002l.618.1	100	996	0	0	238	1233	1	996	0	1840
AagrBONN_evm.model.Sc2ySwM_117.1451	AagrOXF_evm.model.utg000002l.679.1	100	213	0	0	1	213	1	213	2e-109	394
AagrBONN_evm.model.Sc2ySwM_117.2820	AagrOXF_evm.model.utg000091l.198.1	100	132	0	0	1	132	1	132	2e-64	244
AagrBONN_evm.model.Sc2ySwM_117.2265	AagrOXF_evm.model.utg000103l.156.1	99.89	871	1	0	618	1488	450	1320	0	1604
AagrBONN_evm.model.Sc2ySwM_117.3261	AagrOXF_evm.model.utg000097l.15.1	99.35	768	5	0	475	1242	768	1	0	1391
AagrBONN_evm.model.Sc2ySwM_117.2435	AagrOXF_evm.model.utg000059l.251.1	100	372	0	0	1	372	1	372	0	688
AagrBONN_evm.model.Sc2ySwM_117.654	AagrOXF_evm.model.utg000035l.82.2	100	1767	0	0	1	1767	1	1767	0	3264
AagrBONN_evm.model.Sc2ySwM_117.2222	AagrOXF_evm.model.utg000103l.117.1	100	823	0	0	248	1070	20	842	0	1520
AagrBONN_evm.model.Sc2ySwM_117.1286	AagrOXF_evm.model.utg000083l.25.2	100	1734	0	0	1	1734	1	1734	0	3203
AagrBONN_evm.model.Sc2ySwM_117.1212	AagrOXF_evm.model.utg000083l.106.1	100	1281	0	0	1	1281	1	1281	0	2366
AagrBONN_evm.model.Sc2ySwM_117.4130	AagrOXF_evm.model.utg000117l.32.1	91.78	852	50	7	1	832	1	852	0	1168
AagrBONN_evm.model.Sc2ySwM_117.2297	AagrOXF_evm.model.utg000103l.192.1	100	573	0	0	1	573	1	573	0	1059
AagrBONN_evm.model.Sc2ySwM_117.2462	AagrOXF_evm.model.utg000059l.222.1	99.89	903	1	0	1	903	1	903	0	1663
AagrBONN_evm.model.Sc2ySwM_117.761	AagrOXF_evm.model.utg000083l.547.1	100	216	0	0	1	216	1	216	4e-111	399
AagrBONN_evm.model.Sc2ySwM_117.2165	AagrOXF_evm.model.utg000103l.63.1	99.97	3840	1	0	1	3840	1	3840	0	7086
AagrBONN_evm.model.Sc2ySwM_117.1276	AagrOXF_evm.model.utg000083l.36.2	100	3045	0	0	1	3045	1	3045	0	5624
AagrBONN_evm.model.Sc2ySwM_117.2487	AagrOXF_evm.model.utg000059l.179.1	99.93	1452	1	0	1	1452	1	1452	0	2676
AagrBONN_evm.model.Sc2ySwM_117.134	AagrOXF_evm.model.utg000063l.170.1	100	196	0	0	1	196	1	196	1e-99	363
AagrBONN_evm.model.Sc2ySwM_117.3635	AagrOXF_evm.model.utg000074l.55.1	94.75	343	9	4	1	334	1	343	3e-148	525
AagrBONN_evm.model.Sc2ySwM_117.2216	AagrOXF_evm.model.utg000103l.109.1	100	357	0	0	1	357	1	357	0	660
AagrBONN_evm.model.Sc2ySwM_117.895	AagrOXF_evm.model.utg000081l.341.1	95.82	263	8	2	221	483	20	279	2e-117	422
AagrBONN_evm.model.Sc2ySwM_117.853	AagrOXF_evm.model.utg000083l.444.1	100	1386	0	0	1	1386	466	1851	0	2560
AagrBONN_evm.model.Sc2ySwM_117.448	AagrOXF_evm.model.utg000063l.468.1	100	1539	0	0	1	1539	133	1671	0	2843
AagrBONN_evm.model.Sc2ySwM_117.630	AagrOXF_evm.model.utg000035l.56.3	100	1767	0	0	1	1767	1	1767	0	3264
AagrBONN_evm.model.Sc2ySwM_117.3131	AagrOXF_evm.model.utg000091l.527.1	100	2208	0	0	1	2208	1	2208	0	4078
AagrBONN_evm.model.Sc2ySwM_117.3597	AagrOXF_evm.model.utg000031l.1.1	95.63	1008	44	0	778	1785	1	1008	0	1618
AagrBONN_evm.model.Sc2ySwM_117.547	AagrOXF_evm.model.utg000063l.612.2	100	1014	0	0	1	1014	1	1014	0	1873
AagrBONN_evm.model.Sc2ySwM_117.730	AagrOXF_evm.model.utg000035l.169.1	100	44	0	0	1	44	1919	1962	3e-15	82.4
AagrBONN_evm.model.Sc2ySwM_117.1934	AagrOXF_evm.model.utg000002l.171.1	99.93	1488	1	0	1	1488	1	1488	0	2743
AagrBONN_evm.model.Sc2ySwM_117.428	AagrOXF_evm.model.utg000005l.500.1	91.53	590	33	13	2	582	341	922	0	797
AagrBONN_evm.model.Sc2ySwM_117.3676	AagrOXF_evm.model.utg000081l.341.1	100	304	0	0	559	862	1	304	2e-159	562
AagrBONN_evm.model.Sc2ySwM_117.1246	AagrOXF_evm.model.utg000083l.67.1	100	936	0	0	1	936	1	936	0	1729
AagrBONN_evm.model.Sc2ySwM_117.3219	AagrOXF_evm.model.utg000091l.610.1	100	312	0	0	1	312	1	312	2e-164	577
AagrBONN_evm.model.Sc2ySwM_117.768	AagrOXF_evm.model.utg000083l.538__539.1	100	1160	0	0	5	1164	3200	4359	0	2143
AagrBONN_evm.model.Sc2ySwM_117.3121	AagrOXF_evm.model.utg000091l.516.1	100	243	0	0	1	243	1	243	4e-126	449
AagrBONN_evm.model.Sc2ySwM_117.2726	AagrOXF_evm.model.utg000091l.99.4	100	1542	0	0	190	1731	1	1542	0	2848
AagrBONN_evm.model.Sc2ySwM_117.2507	AagrOXF_evm.model.utg000059l.156.1	100	245	0	0	1	245	1	245	5e-127	453
AagrBONN_evm.model.Sc2ySwM_117.481	AagrOXF_evm.model.utg000063l.512.1	100	579	0	0	1	579	1	579	0	1070
AagrBONN_evm.model.Sc2ySwM_117.948	AagrOXF_evm.model.utg000083l.369.1	100	678	0	0	1	678	1	678	0	1253
AagrBONN_evm.model.Sc2ySwM_117.800	AagrOXF_evm.model.utg000083l.500.1	100	1521	0	0	1	1521	1	1521	0	2809
AagrBONN_evm.model.Sc2ySwM_117.653	AagrOXF_evm.model.utg000035l.81.2	100	1641	0	0	1	1641	1	1641	0	3031
AagrBONN_evm.model.Sc2ySwM_117.1743	AagrOXF_evm.model.utg000002l.383.1	100	1518	0	0	148	1665	121	1638	0	2804
AagrBONN_evm.model.Sc2ySwM_117.3094	AagrOXF_evm.model.utg000091l.485.3	100	510	0	0	1	510	1	510	0	942
AagrBONN_evm.model.Sc2ySwM_117.1060	AagrOXF_evm.model.utg000083l.261.1	100	876	0	0	1	876	1	876	0	1618
AagrBONN_evm.model.Sc2ySwM_117.1285	AagrOXF_evm.model.utg000083l.26.3	100	759	0	0	1	759	1	759	0	1402
AagrBONN_evm.model.Sc2ySwM_117.1380	AagrOXF_evm.model.utg000095l.49.1	100	1407	0	0	1	1407	1	1407	0	2599
AagrBONN_evm.model.Sc2ySwM_117.320	AagrOXF_evm.model.utg000063l.346.1	100	768	0	0	1	768	1	768	0	1419
AagrBONN_evm.model.Sc2ySwM_117.2051	AagrOXF_evm.model.utg000002l.49.1	100	569	0	0	1	569	1	569	0	1051
AagrBONN_evm.model.Sc2ySwM_117.4050	AagrOXF_evm.model.utg000018l.137.1	90.87	219	17	3	1	219	73	288	5e-78	291
AagrBONN_evm.model.Sc2ySwM_117.1653	AagrOXF_evm.model.utg000002l.477.1	100	1047	0	0	1	1047	1	1047	0	1934
AagrBONN_evm.model.Sc2ySwM_117.1135	AagrOXF_evm.model.utg000083l.186.1	100	804	0	0	1	804	1	804	0	1485
AagrBONN_evm.model.Sc2ySwM_117.910	AagrOXF_evm.model.utg000083l.406.1	100	471	0	0	1	471	1	471	0	870
AagrBONN_evm.model.Sc2ySwM_117.2695	AagrOXF_evm.model.utg000011l.72.1	89.58	48	5	0	829	876	3964	4011	1e-08	62.1
AagrBONN_evm.model.Sc2ySwM_117.2942	AagrOXF_evm.model.utg000091l.322.3	100	3234	0	0	265	3498	1045	4278	0	5973
AagrBONN_evm.model.Sc2ySwM_117.284	AagrOXF_evm.model.utg000063l.310.1	100	1244	0	0	71	1314	32	1275	0	2298
AagrBONN_evm.model.Sc2ySwM_117.902	AagrOXF_evm.model.utg000083l.413.1	100	458	0	0	1	458	1	458	0	846
AagrBONN_evm.model.Sc2ySwM_117.3142	AagrOXF_evm.model.utg000091l.539.2	100	1389	0	0	1	1389	262	1650	0	2566
AagrBONN_evm.model.Sc2ySwM_117.2202	AagrOXF_evm.model.utg000103l.99.1	100	402	0	0	46	447	1	402	0	743
AagrBONN_evm.model.Sc2ySwM_117.3015	AagrOXF_evm.model.utg000091l.404.1	100	1179	0	0	1	1179	1	1179	0	2178
AagrBONN_evm.model.Sc2ySwM_117.851	AagrOXF_evm.model.utg000083l.445.1	100	741	0	0	1	741	307	1047	0	1369
AagrBONN_evm.model.Sc2ySwM_117.2666	AagrOXF_evm.model.utg000091l.39.2	100	1741	0	0	234	1974	552	2292	0	3216
AagrBONN_evm.model.Sc2ySwM_117.1047	AagrOXF_evm.model.utg000083l.277.1	100	1521	0	0	1	1521	1	1521	0	2809
AagrBONN_evm.model.Sc2ySwM_117.348	AagrOXF_evm.model.utg000063l.376.1	100	1249	0	0	216	1464	123	1371	0	2307
AagrBONN_evm.model.Sc2ySwM_117.2884	AagrOXF_evm.model.utg000091l.239.1	100	274	0	0	1	274	1	274	6e-143	507
AagrBONN_evm.model.Sc2ySwM_117.1739	AagrOXF_evm.model.utg000002l.409.2	95.82	407	11	3	1	401	244	650	0	652
AagrBONN_evm.model.Sc2ySwM_117.2550	AagrOXF_evm.model.utg000059l.108.1	100	210	0	0	1	210	1	210	8e-108	388
AagrBONN_evm.model.Sc2ySwM_117.2689	AagrOXF_evm.model.utg000091l.70.1	100	834	0	0	1	834	1	834	0	1541
AagrBONN_evm.model.Sc2ySwM_117.1332	AagrOXF_evm.model.utg000095l.99.1	100	1470	0	0	1	1470	1	1470	0	2715
AagrBONN_evm.model.Sc2ySwM_117.1659	AagrOXF_evm.model.utg000002l.471.1	100	945	0	0	1	945	1	945	0	1746
AagrBONN_evm.model.Sc2ySwM_117.1892	AagrOXF_evm.model.utg000002l.226.1	100	396	0	0	1	396	1	396	0	732
AagrBONN_evm.model.Sc2ySwM_117.2425	AagrOXF_evm.model.utg000059l.261.1	100	1674	0	0	1	1674	1	1674	0	3092
AagrBONN_evm.model.Sc2ySwM_117.670	AagrOXF_evm.model.utg000035l.98.1	100	606	0	0	1	606	1	606	0	1120
AagrBONN_evm.model.Sc2ySwM_117.1765	AagrOXF_evm.model.utg000119l.3.1	96.61	502	17	0	558	1059	12	513	0	833
AagrBONN_evm.model.Sc2ySwM_117.3866	AagrOXF_evm.model.utg000081l.138.1	100	1041	0	0	1	1041	79	1119	0	1923
AagrBONN_evm.model.Sc2ySwM_117.468	AagrOXF_evm.model.utg000063l.497.1	100	885	0	0	1	885	1	885	0	1635
AagrBONN_evm.model.Sc2ySwM_117.3109	AagrOXF_evm.model.utg000091l.502.1	100	285	0	0	1	285	1	285	2e-149	527
AagrBONN_evm.model.Sc2ySwM_117.1140	AagrOXF_evm.model.utg000083l.181.4	100	285	0	0	1	285	1	285	2e-149	527
AagrBONN_evm.model.Sc2ySwM_117.2501	AagrOXF_evm.model.utg000059l.163.3	100	624	0	0	1	624	2083	2706	0	1153
AagrBONN_evm.model.Sc2ySwM_117.4083	AagrOXF_evm.model.utg000061l.86.1	100	1401	0	0	1	1401	1	1401	0	2588
AagrBONN_evm.model.Sc2ySwM_117.2789	AagrOXF_evm.model.utg000091l.169.1	100	1323	0	0	1	1323	1	1323	0	2444
AagrBONN_evm.model.Sc2ySwM_117.1077	AagrOXF_evm.model.utg000083l.243.1	100	1136	0	0	35	1170	959	2094	0	2098
AagrBONN_evm.model.Sc2ySwM_117.2986	AagrOXF_evm.model.utg000091l.378.1	99.6	253	0	1	106	357	1	253	3e-129	460
AagrBONN_evm.model.Sc2ySwM_117.3879	AagrOXF_evm.model.utg000081l.121.1	99.93	1500	1	0	1	1500	1	1500	0	2765
AagrBONN_evm.model.Sc2ySwM_117.3832	AagrOXF_evm.model.utg000081l.178.1	98.91	1468	1	6	351	1815	633	2088	0	2608
AagrBONN_evm.model.Sc2ySwM_117.1513	AagrOXF_evm.model.utg000002l.611.1	100	576	0	0	1	576	1	576	0	1064
AagrBONN_evm.model.Sc2ySwM_117.2133	AagrOXF_evm.model.utg000103l.27.1	99.88	837	1	0	1	837	1	837	0	1541
AagrBONN_evm.model.Sc2ySwM_117.4056	AagrOXF_evm.model.utg000061l.120.4	99.88	8661	10	0	1	8661	1	8661	0	15940
AagrBONN_evm.model.Sc2ySwM_117.1689	AagrOXF_evm.model.utg000002l.439.1	100	294	0	0	58	351	1	294	3e-154	544
AagrBONN_evm.model.Sc2ySwM_117.2392	AagrOXF_evm.model.utg000059l.299.1	100	795	0	0	1	795	58	852	0	1469
AagrBONN_evm.model.Sc2ySwM_117.229	AagrOXF_evm.model.utg000063l.259.1	100	537	0	0	1	537	1	537	0	992
AagrBONN_evm.model.Sc2ySwM_117.4157	AagrOXF_evm.model.utg000009l.122.1	89.34	2609	238	15	184	2754	559	3165	0	3241
AagrBONN_evm.model.Sc2ySwM_117.3845	AagrOXF_evm.model.utg000081l.160.1	100	369	0	0	1	369	1	369	0	682
AagrBONN_evm.model.Sc2ySwM_117.882	AagrOXF_evm.model.utg000060l.27.2	99.88	1647	2	0	1	1647	1	1647	0	3031
AagrBONN_evm.model.Sc2ySwM_117.1776	AagrOXF_evm.model.utg000002l.349.1	100	219	0	0	233	451	1	219	2e-112	405
AagrBONN_evm.model.Sc2ySwM_117.638	AagrOXF_evm.model.utg000035l.65.1	100	2567	0	0	11	2577	416	2982	0	4741
AagrBONN_evm.model.Sc2ySwM_117.2696	AagrOXF_evm.model.utg000091l.75.2	100	375	0	0	1	375	1	375	0	693
AagrBONN_evm.model.Sc2ySwM_117.4155	AagrOXF_evm.model.utg000134l.9.1	100	354	0	0	1	354	1	354	0	654
AagrBONN_evm.model.Sc2ySwM_117.194	AagrOXF_evm.model.utg000063l.230.1	100	384	0	0	1	384	1	384	0	710
AagrBONN_evm.model.Sc2ySwM_117.2283	AagrOXF_evm.model.utg000103l.176.2	100	1845	0	0	1	1845	1	1845	0	3408
AagrBONN_evm.model.Sc2ySwM_117.1581	AagrOXF_evm.model.utg000002l.553.2	100	6896	0	0	20	6915	125	7020	0	12740
AagrBONN_evm.model.Sc2ySwM_117.1649	AagrOXF_evm.model.utg000002l.482.1	98.76	484	4	2	1	483	1	483	0	859
AagrBONN_evm.model.Sc2ySwM_117.544	AagrOXF_evm.model.utg000074l.49.1	94.29	666	38	0	1	666	1	666	0	1020
AagrBONN_evm.model.Sc2ySwM_117.2687	AagrOXF_evm.model.utg000091l.68.2	100	1896	0	0	1	1896	1	1896	0	3502
AagrBONN_evm.model.Sc2ySwM_117.2574	AagrOXF_evm.model.utg000059l.85.2	100	522	0	0	1	522	1	522	0	965
AagrBONN_evm.model.Sc2ySwM_117.1316	AagrOXF_evm.model.utg000095l.116.1	100	252	0	0	1	252	1	252	4e-131	466
AagrBONN_evm.model.Sc2ySwM_117.41	AagrOXF_evm.model.utg000063l.53.1	100	1059	0	0	1	1059	709	1767	0	1956
AagrBONN_evm.model.Sc2ySwM_117.569	AagrOXF_evm.model.utg000017l.155.1	89.52	821	84	2	825	1644	522	1341	0	1038
AagrBONN_evm.model.Sc2ySwM_117.1109	AagrOXF_evm.model.utg000083l.212.1	100	363	0	0	1	363	1	363	0	671
AagrBONN_evm.model.Sc2ySwM_117.739	AagrOXF_evm.model.utg000035l.177.7	100	636	0	0	1	636	1	636	0	1175
AagrBONN_evm.model.Sc2ySwM_117.1822	AagrOXF_evm.model.utg000002l.301.1	100	2296	0	0	885	3180	1272	3567	0	4241
AagrBONN_evm.model.Sc2ySwM_117.1312	AagrOXF_evm.model.utg000017l.13.1	95.17	621	20	8	1	617	325	939	0	972
AagrBONN_evm.model.Sc2ySwM_117.1599	AagrOXF_evm.model.utg000057l.125.1	93.95	595	25	9	232	825	233	817	0	889
AagrBONN_evm.model.Sc2ySwM_117.2690	AagrOXF_evm.model.utg000018l.32.1	97.16	985	23	3	1	984	1480	2460	0	1659
AagrBONN_evm.model.Sc2ySwM_117.1100	AagrOXF_evm.model.utg000083l.221.1	100	1185	0	0	1	1185	1	1185	0	2189
AagrBONN_evm.model.Sc2ySwM_117.3780	AagrOXF_evm.model.utg000081l.238.2	100	1620	0	0	1	1620	1	1620	0	2992
AagrBONN_evm.model.Sc2ySwM_117.2717	AagrOXF_evm.model.utg000091l.89.1	100	1901	0	0	1	1901	133	2033	0	3511
AagrBONN_evm.model.Sc2ySwM_117.2610	AagrOXF_evm.model.utg000059l.48.1	100	1101	0	0	1	1101	1	1101	0	2034
AagrBONN_evm.model.Sc2ySwM_117.1695	AagrOXF_evm.model.utg000002l.437.1	99.69	324	1	0	1	324	1	324	2e-169	593
AagrBONN_evm.model.Sc2ySwM_117.973	AagrOXF_evm.model.utg000083l.346.1	100	687	0	0	1	687	1	687	0	1269
AagrBONN_evm.model.Sc2ySwM_117.365	AagrOXF_evm.model.utg000063l.390.1	100	323	0	0	50	372	35	357	2e-170	597
AagrBONN_evm.model.Sc2ySwM_117.2343	AagrOXF_evm.model.utg000059l.354.1	100	294	0	0	1	294	1	294	5e-154	544
AagrBONN_evm.model.Sc2ySwM_117.2461	AagrOXF_evm.model.utg000059l.223.1	100	1140	0	0	1	1140	1	1140	0	2106
AagrBONN_evm.model.Sc2ySwM_117.245	AagrOXF_evm.model.utg000063l.278.1	100	1659	0	0	1	1659	1	1659	0	3064
AagrBONN_evm.model.Sc2ySwM_117.3467	AagrOXF_evm.model.utg000113l.116.1	100	285	0	0	1	285	1	285	2e-149	527
AagrBONN_evm.model.Sc2ySwM_117.1408	AagrOXF_evm.model.utg000095l.25.1	99.47	1131	0	2	1	1125	1	1131	0	2050
AagrBONN_evm.model.Sc2ySwM_117.2987	AagrOXF_evm.model.utg000091l.379.1	100	333	0	0	1	333	1	333	5e-176	616
AagrBONN_evm.model.Sc2ySwM_117.1198	AagrOXF_evm.model.utg000083l.120.1	100	282	0	0	1	282	1	282	1e-147	521
AagrBONN_evm.model.Sc2ySwM_117.4002	AagrOXF_evm.model.utg000023l.1.1	99.44	715	4	0	2	716	32	746	0	1299
AagrBONN_evm.model.Sc2ySwM_117.4175	AagrOXF_evm.model.utg000101l.181.1	92.05	2917	226	2	6	2922	486	3396	0	4096
AagrBONN_evm.model.Sc2ySwM_117.2006	AagrOXF_evm.model.utg000002l.93.2	100	750	0	0	1	750	1	750	0	1386
AagrBONN_evm.model.Sc2ySwM_117.1611	AagrOXF_evm.model.utg000057l.312.1	93.55	465	27	1	1	465	322	783	0	689
AagrBONN_evm.model.Sc2ySwM_117.3838	AagrOXF_evm.model.utg000081l.166.1	100	1239	0	0	1	1239	157	1395	0	2289
AagrBONN_evm.model.Sc2ySwM_117.994	AagrOXF_evm.model.utg000083l.333.1	100	681	0	0	1	681	1	681	0	1258
AagrBONN_evm.model.Sc2ySwM_117.525	AagrOXF_evm.model.utg000063l.557.1	100	4491	0	0	1	4491	2047	6537	0	8294
AagrBONN_evm.model.Sc2ySwM_117.10	AagrOXF_evm.model.utg000063l.27.5	100	1062	0	0	1	1062	1	1062	0	1962
AagrBONN_evm.model.Sc2ySwM_117.2233	AagrOXF_evm.model.utg000103l.124.8	100	3222	0	0	1	3222	1	3222	0	5951
AagrBONN_evm.model.Sc2ySwM_117.1190	AagrOXF_evm.model.utg000083l.128.1	99.95	2051	1	0	527	2577	623	2673	0	3783
AagrBONN_evm.model.Sc2ySwM_117.11	AagrOXF_evm.model.utg000063l.29.1	100	225	0	0	1	225	1	225	4e-116	416
AagrBONN_evm.model.Sc2ySwM_117.3817	AagrOXF_evm.model.utg000081l.197.1	100	317	0	0	1	317	1	317	8e-167	586
AagrBONN_evm.model.Sc2ySwM_117.1026	AagrOXF_evm.model.utg000083l.302.1	100	366	0	0	292	657	1	366	0	676
AagrBONN_evm.model.Sc2ySwM_117.2959	AagrOXF_evm.model.utg000091l.352.1	100	831	0	0	1	831	1	831	0	1535
AagrBONN_evm.model.Sc2ySwM_117.298	AagrOXF_evm.model.utg000063l.324.1	100	237	0	0	1	237	1	237	9e-123	438
AagrBONN_evm.model.Sc2ySwM_117.4198	AagrOXF_evm.model.utg000105l.15.1	100	203	0	0	1	203	1	203	8e-104	375
AagrBONN_evm.model.Sc2ySwM_117.3607	AagrOXF_evm.model.utg000027l.380.1	92.59	1106	77	4	1	1103	1735	2838	0	1583
AagrBONN_evm.model.Sc2ySwM_117.4045	AagrOXF_evm.model.utg000061l.132.3	100	3210	0	0	1	3210	1	3210	0	5928
AagrBONN_evm.model.Sc2ySwM_117.283	AagrOXF_evm.model.utg000063l.309.1	100	375	0	0	1	375	1	375	0	693
AagrBONN_evm.model.Sc2ySwM_117.2895	AagrOXF_evm.model.utg000091l.227.1	100	699	0	0	1	699	1	699	0	1291
AagrBONN_evm.model.Sc2ySwM_117.9	AagrOXF_evm.model.utg000063l.26.1	100	276	0	0	76	351	1	276	3e-144	510
AagrBONN_evm.model.Sc2ySwM_117.178	AagrOXF_evm.model.utg000063l.214.1	100	92	0	0	182	273	291	382	4e-42	171
AagrBONN_evm.model.Sc2ySwM_117.684	AagrOXF_evm.model.utg000035l.112.1	100	677	0	0	335	1011	377	1053	0	1251
AagrBONN_evm.model.Sc2ySwM_117.4034	AagrOXF_evm.model.utg000061l.152.1	98.57	2724	17	6	1	2703	1	2723	0	4795
AagrBONN_evm.model.Sc2ySwM_117.3985	AagrOXF_evm.model.utg000081l.6.1	100	324	0	0	383	706	155	478	2e-170	599
AagrBONN_evm.model.Sc2ySwM_117.1409	AagrOXF_evm.model.utg000095l.24.3	100	1644	0	0	1	1644	1	1644	0	3037
AagrBONN_evm.model.Sc2ySwM_117.479	AagrOXF_evm.model.utg000063l.510.1	100	327	0	0	1	327	1	327	1e-172	604
AagrBONN_evm.model.Sc2ySwM_117.3956	AagrOXF_evm.model.utg000081l.39.1	100	597	0	0	1	597	76	672	0	1103
AagrBONN_evm.model.Sc2ySwM_117.2419	AagrOXF_evm.model.utg000059l.271.1	100	672	0	0	1	672	1	672	0	1242
AagrBONN_evm.model.Sc2ySwM_117.1435	AagrOXF_evm.model.utg000002l.693.1	100	1155	0	0	1	1155	1	1155	0	2134
AagrBONN_evm.model.Sc2ySwM_117.1049	AagrOXF_evm.model.utg000083l.275.1	100	354	0	0	1	354	1	354	0	654
AagrBONN_evm.model.Sc2ySwM_117.2159	AagrOXF_evm.model.utg000103l.56.2	100	486	0	0	1	486	1	486	0	898
AagrBONN_evm.model.Sc2ySwM_117.1078	AagrOXF_evm.model.utg000083l.242.1	100	1066	0	0	276	1341	351	1416	0	1969
AagrBONN_evm.model.Sc2ySwM_117.2224	AagrOXF_evm.model.utg000103l.119.1	99.96	2427	1	0	1	2427	1	2427	0	4477
AagrBONN_evm.model.Sc2ySwM_117.3587	AagrOXF_evm.model.utg000162l.9.2	100	834	0	0	1	834	1	834	0	1541
AagrBONN_evm.model.Sc2ySwM_117.3943	AagrOXF_evm.model.utg000081l.55.1	100	303	0	0	1	303	1	303	2e-159	560
AagrBONN_evm.model.Sc2ySwM_117.3982	AagrOXF_evm.model.utg000081l.9.1	100	789	0	0	1	789	1	789	0	1458
AagrBONN_evm.model.Sc2ySwM_117.1801	AagrOXF_evm.model.utg000002l.321.1	100	1971	0	0	1	1971	1	1971	0	3640
AagrBONN_evm.model.Sc2ySwM_117.1522	AagrOXF_evm.model.utg000002l.601.1	93.48	797	12	20	739	1527	547	1311	0	1147
AagrBONN_evm.model.Sc2ySwM_117.1480	AagrOXF_evm.model.utg000002l.645.2	100	551	0	0	152	702	155	705	0	1018
AagrBONN_evm.model.Sc2ySwM_117.63	AagrOXF_evm.model.utg000063l.78.1	100	3186	0	0	1	3186	1	3186	0	5884
AagrBONN_evm.model.Sc2ySwM_117.1355	AagrOXF_evm.model.utg000095l.76.1	100	288	0	0	1	288	1	288	5e-151	532
AagrBONN_evm.model.Sc2ySwM_117.1869	AagrOXF_evm.model.utg000002l.250.1	100	684	0	0	1	684	1	684	0	1264
AagrBONN_evm.model.Sc2ySwM_117.2478	AagrOXF_evm.model.utg000059l.187.1	99.79	486	1	0	1	486	1	486	0	893
AagrBONN_evm.model.Sc2ySwM_117.3825	AagrOXF_evm.model.utg000081l.186.1	100	270	0	0	1	270	1	270	4e-141	499
AagrBONN_evm.model.Sc2ySwM_117.1216	AagrOXF_evm.model.utg000083l.101.1	97.83	966	0	7	70	1014	7	972	0	1648
AagrBONN_evm.model.Sc2ySwM_117.1068	AagrOXF_evm.model.utg000083l.252.1	100	1086	0	0	1	1086	82	1167	0	2006
AagrBONN_evm.model.Sc2ySwM_117.1256	AagrOXF_evm.model.utg000083l.57.5	100	456	0	0	1	456	1	456	0	843
AagrBONN_evm.model.Sc2ySwM_117.2994	AagrOXF_evm.model.utg000091l.385.1	100	285	0	0	1	285	76	360	2e-149	527
AagrBONN_evm.model.Sc2ySwM_117.1673	AagrOXF_evm.model.utg000002l.458.1	100	492	0	0	1	492	1	492	0	909
AagrBONN_evm.model.Sc2ySwM_117.1629	AagrOXF_evm.model.utg000049l.761.1	98.31	59	1	0	30	88	372	430	6e-21	104
AagrBONN_evm.model.Sc2ySwM_117.3789	AagrOXF_evm.model.utg000081l.229.5	100	753	0	0	1	753	1	753	0	1391
AagrBONN_evm.model.Sc2ySwM_117.1213	AagrOXF_evm.model.utg000083l.105.2	99.84	615	1	0	43	657	1	615	0	1131
AagrBONN_evm.model.Sc2ySwM_117.3805	AagrOXF_evm.model.utg000081l.208.1	99.92	1208	0	1	977	2184	1344	2550	0	2224
AagrBONN_evm.model.Sc2ySwM_117.18	AagrOXF_evm.model.utg000063l.35.1	100	333	0	0	1	333	1	333	5e-176	616
AagrBONN_evm.model.Sc2ySwM_117.1509	AagrOXF_evm.model.utg000002l.614.1	100	1086	0	0	1	1086	1	1086	0	2006
AagrBONN_evm.model.Sc2ySwM_117.2044	AagrOXF_evm.model.utg000002l.57.1	100	624	0	0	22	645	1	624	0	1153
AagrBONN_evm.model.Sc2ySwM_117.1133	AagrOXF_evm.model.utg000083l.188.1	100	2925	0	0	1	2925	1	2925	0	5402
AagrBONN_evm.model.Sc2ySwM_117.400	AagrOXF_evm.model.utg000083l.102.1	100	205	0	0	1	205	1	205	8e-105	379
AagrBONN_evm.model.Sc2ySwM_117.4174	AagrOXF_evm.model.utg000043l.84.1	87.62	525	59	4	1	522	70	591	2e-172	604
AagrBONN_evm.model.Sc2ySwM_117.2989	AagrOXF_evm.model.utg000091l.381.1	99.91	1071	1	0	1	1071	1	1071	0	1973
AagrBONN_evm.model.Sc2ySwM_117.535	AagrOXF_evm.model.utg000063l.571.1	100	261	0	0	1	261	13	273	4e-136	483
AagrBONN_evm.model.Sc2ySwM_117.912	AagrOXF_evm.model.utg000083l.404.2	100	663	0	0	1	663	1	663	0	1225
AagrBONN_evm.model.Sc2ySwM_117.607	AagrOXF_evm.model.utg000035l.35.1	100	3489	0	0	1	3489	1	3489	0	6444
AagrBONN_evm.model.Sc2ySwM_117.1827	AagrOXF_evm.model.utg000002l.295.1	100	855	0	0	1	855	1	855	0	1580
AagrBONN_evm.model.Sc2ySwM_117.4006	AagrOXF_evm.model.utg000061l.173.1	100	812	0	0	1	812	1	812	0	1500
AagrBONN_evm.model.Sc2ySwM_117.299	AagrOXF_evm.model.utg000063l.325.1	100	1425	0	0	1	1425	1	1425	0	2632
AagrBONN_evm.model.Sc2ySwM_117.1650	AagrOXF_evm.model.utg000002l.481.1	100	2634	0	0	1	2634	67	2700	0	4865
AagrBONN_evm.model.Sc2ySwM_117.2253	AagrOXF_evm.model.utg000103l.145.1	99.98	4533	1	0	1	4533	1	4533	0	8366
AagrBONN_evm.model.Sc2ySwM_117.2736	AagrOXF_evm.model.utg000091l.109.1	100	516	0	0	1	516	1	516	0	953
AagrBONN_evm.model.Sc2ySwM_117.1450	AagrOXF_evm.model.utg000002l.680.1	100	4710	0	0	1	4710	1	4710	0	8698
AagrBONN_evm.model.Sc2ySwM_117.3088	AagrOXF_evm.model.utg000091l.478.1	100	1053	0	0	1	1053	1	1053	0	1945
AagrBONN_evm.model.Sc2ySwM_117.303	AagrOXF_evm.model.utg000063l.329.1	100	198	0	0	1	198	1	198	5e-101	366
AagrBONN_evm.model.Sc2ySwM_117.1228	AagrOXF_evm.model.utg000083l.89.2	99.87	792	1	0	1	792	1	792	0	1458
AagrBONN_evm.model.Sc2ySwM_117.1600	AagrOXF_evm.model.utg000002l.535.1	100	900	0	0	1	900	1	900	0	1663
AagrBONN_evm.model.Sc2ySwM_117.2241	AagrOXF_evm.model.utg000103l.132.1	100	2187	0	0	1	2187	1	2187	0	4039
AagrBONN_evm.model.Sc2ySwM_117.118	AagrOXF_evm.model.utg000063l.156.1	100	297	0	0	1	297	1	297	5e-156	549
AagrBONN_evm.model.Sc2ySwM_117.1965	AagrOXF_evm.model.utg000002l.137.1	100	1713	0	0	1042	2754	1	1713	0	3164
AagrBONN_evm.model.Sc2ySwM_117.3525	AagrOXF_evm.model.utg000113l.63.1	100	1809	0	0	1	1809	1	1809	0	3341
AagrBONN_evm.model.Sc2ySwM_117.632	AagrOXF_evm.model.utg000035l.58.1	100	792	0	0	1	792	1	792	0	1463
AagrBONN_evm.model.Sc2ySwM_117.646	AagrOXF_evm.model.utg000035l.74.1	100	321	0	0	1	321	1	321	2e-169	593
AagrBONN_evm.model.Sc2ySwM_117.1493	AagrOXF_evm.model.utg000002l.630.1	100	630	0	0	1	630	1	630	0	1164
AagrBONN_evm.model.Sc2ySwM_117.137	AagrOXF_evm.model.utg000063l.176.1	100	765	0	0	154	918	382	1146	0	1413
AagrBONN_evm.model.Sc2ySwM_117.164	AagrOXF_evm.model.utg000063l.200.1	100	798	0	0	1	798	1	798	0	1474
AagrBONN_evm.model.Sc2ySwM_117.2919	AagrOXF_evm.model.utg000091l.302.1	100	333	0	0	1	333	1	333	5e-176	616
AagrBONN_evm.model.Sc2ySwM_117.1900	AagrOXF_evm.model.utg000002l.207.1	99.98	10308	2	0	1	10308	1	10308	0	19030
AagrBONN_evm.model.Sc2ySwM_117.3133	AagrOXF_evm.model.utg000091l.529.1	100	1694	0	0	1	1694	1	1694	0	3129
AagrBONN_evm.model.Sc2ySwM_117.390	AagrOXF_evm.model.utg000063l.417.1	100	600	0	0	1	600	1	600	0	1109
AagrBONN_evm.model.Sc2ySwM_117.1541	AagrOXF_evm.model.utg000113l.160.1	84.66	932	125	17	1	922	1	924	0	913
AagrBONN_evm.model.Sc2ySwM_117.2330	AagrOXF_evm.model.utg000059l.368.1	100	1096	0	0	1	1096	1	1096	0	2025
AagrBONN_evm.model.Sc2ySwM_117.1870	AagrOXF_evm.model.utg000002l.249.3	99.94	1698	1	0	1	1698	1	1698	0	3131
AagrBONN_evm.model.Sc2ySwM_117.2836	AagrOXF_evm.model.utg000048l.23.1	98.86	967	10	1	1	966	1	967	0	1724
AagrBONN_evm.model.Sc2ySwM_117.1096	AagrOXF_evm.model.utg000083l.224.1	100	736	0	0	336	1071	594	1329	0	1360
AagrBONN_evm.model.Sc2ySwM_117.127	AagrOXF_evm.model.utg000063l.158.1	95.58	746	19	14	31	769	1	739	0	1182
AagrBONN_evm.model.Sc2ySwM_117.2651	AagrOXF_evm.model.utg000091l.16.1	100	675	0	0	1	675	103	777	0	1247
AagrBONN_evm.model.Sc2ySwM_117.682	AagrOXF_evm.model.utg000050l.621.1	81.99	322	33	18	179	488	1	309	2e-65	250
AagrBONN_evm.model.Sc2ySwM_117.1880	AagrOXF_evm.model.utg000112l.7.1	98.66	224	3	0	1	224	1	224	1e-110	398
AagrBONN_evm.model.Sc2ySwM_117.2260	AagrOXF_evm.model.utg000103l.152.1	100	969	0	0	1	969	1	969	0	1790
AagrBONN_evm.model.Sc2ySwM_117.3277	AagrOXF_evm.model.utg000091l.666.2	99.84	1227	2	0	1	1227	1	1227	0	2255
AagrBONN_evm.model.Sc2ySwM_117.3351	AagrOXF_evm.model.utg000113l.239.1	99.26	679	5	0	604	1282	784	1462	0	1227
AagrBONN_evm.model.Sc2ySwM_117.4164	AagrOXF_evm.model.utg000009l.122.1	91.2	2568	226	0	1	2568	598	3165	0	3491
AagrBONN_evm.model.Sc2ySwM_117.3381	AagrOXF_evm.model.utg000113l.208.1	100	336	0	0	1	336	1	336	1e-177	621
AagrBONN_evm.model.Sc2ySwM_117.2538	AagrOXF_evm.model.utg000059l.121.1	100	1077	0	0	1	1077	1	1077	0	1989
AagrBONN_evm.model.Sc2ySwM_117.2890	AagrOXF_evm.model.utg000091l.232.1	100	1696	0	0	636	2331	45	1740	0	3133
AagrBONN_evm.model.Sc2ySwM_117.1241	AagrOXF_evm.model.utg000083l.72.1	100	969	0	0	1	969	1	969	0	1790
AagrBONN_evm.model.Sc2ySwM_117.233	AagrOXF_evm.model.utg000063l.263.1	100	768	0	0	1	768	1	768	0	1419
AagrBONN_evm.model.Sc2ySwM_117.1356	AagrOXF_evm.model.utg000151l.4.1	81.48	135	22	3	91	225	1	132	6e-23	108
AagrBONN_evm.model.Sc2ySwM_117.1031	AagrOXF_evm.model.utg000083l.295.1	100	1047	0	0	1	1047	1	1047	0	1934
AagrBONN_evm.model.Sc2ySwM_117.2737	AagrOXF_evm.model.utg000091l.110.1	99.81	3177	0	3	1	3177	1	3171	0	5829
AagrBONN_evm.model.Sc2ySwM_117.2631	AagrOXF_evm.model.utg000059l.26.1	100	187	0	0	396	582	168	354	1e-94	346
AagrBONN_evm.model.Sc2ySwM_117.237	AagrOXF_evm.model.utg000063l.267.1	99.91	1089	1	0	1	1089	190	1278	0	2006
AagrBONN_evm.model.Sc2ySwM_117.3398	AagrOXF_evm.model.utg000113l.190.1	100	592	0	0	90	681	81	672	0	1094
AagrBONN_evm.model.Sc2ySwM_117.2824	AagrOXF_evm.model.utg000091l.202.1	99.97	3681	1	0	1	3681	1	3681	0	6793
AagrBONN_evm.model.Sc2ySwM_117.322	AagrOXF_evm.model.utg000063l.348.5	100	1140	0	0	1	1140	1	1140	0	2106
AagrBONN_evm.model.Sc2ySwM_117.2686	AagrOXF_evm.model.utg000091l.67.1	100	807	0	0	1	807	1	807	0	1491
AagrBONN_evm.model.Sc2ySwM_117.3791	AagrOXF_evm.model.utg000081l.227.1	100	376	0	0	1	376	46	421	0	695
AagrBONN_evm.model.Sc2ySwM_117.2154	AagrOXF_evm.model.utg000103l.51.1	100	255	0	0	1	255	1	255	9e-133	472
AagrBONN_evm.model.Sc2ySwM_117.380	AagrOXF_evm.model.utg000002l.478.1	82.51	829	143	2	1	828	541	1368	0	726
AagrBONN_evm.model.Sc2ySwM_117.1371	AagrOXF_evm.model.utg000057l.275.1	98.97	1065	11	0	1060	2124	1	1065	0	1906
AagrBONN_evm.model.Sc2ySwM_117.2747	AagrOXF_evm.model.utg000091l.120.1	100	862	0	0	1	862	1	862	0	1592
AagrBONN_evm.model.Sc2ySwM_117.2638	AagrOXF_evm.model.utg000059l.18.1	100	945	0	0	1	945	1	945	0	1746
AagrBONN_evm.model.Sc2ySwM_117.1211	AagrOXF_evm.model.utg000083l.361.1	93.04	345	15	2	1	336	223	567	7e-140	496
AagrBONN_evm.model.Sc2ySwM_117.1567	AagrOXF_evm.model.utg000002l.567.1	99.48	1735	0	2	1	1735	1	1726	0	3145
AagrBONN_evm.model.Sc2ySwM_117.101	AagrOXF_evm.model.utg000063l.135.1	100	1509	0	0	1	1509	1	1509	0	2787
AagrBONN_evm.model.Sc2ySwM_117.1535	AagrOXF_evm.model.utg000002l.596.1	100	159	0	0	1	159	1	159	2e-79	294
AagrBONN_evm.model.Sc2ySwM_117.3739	AagrOXF_evm.model.utg000081l.276.1	100	744	0	0	1	744	1	744	0	1375
AagrBONN_evm.model.Sc2ySwM_117.649	AagrOXF_evm.model.utg000031l.1.1	98.73	79	1	0	267	345	1011	933	4e-33	141
AagrBONN_evm.model.Sc2ySwM_117.996	AagrOXF_evm.model.utg000083l.332.1	100	483	0	0	1	483	151	633	0	893
AagrBONN_evm.model.Sc2ySwM_117.606	AagrOXF_evm.model.utg000035l.34.1	100	321	0	0	1	321	1	321	2e-169	593
AagrBONN_evm.model.Sc2ySwM_117.1460	AagrOXF_evm.model.utg000002l.669.2	99.96	2790	1	0	214	3003	1	2790	0	5147
AagrBONN_evm.model.Sc2ySwM_117.279	AagrOXF_evm.model.utg000070l.1.1	93.55	527	34	0	154	680	274	800	0	785
AagrBONN_evm.model.Sc2ySwM_117.1954	AagrOXF_evm.model.utg000002l.150.4	100	813	0	0	1	813	1	813	0	1502
AagrBONN_evm.model.Sc2ySwM_117.2557	AagrOXF_evm.model.utg000059l.101.1	100	2742	0	0	1	2742	1	2742	0	5064
AagrBONN_evm.model.Sc2ySwM_117.724	AagrOXF_evm.model.utg000035l.163.1	100	2145	0	0	1	2145	1	2145	0	3962
AagrBONN_evm.model.Sc2ySwM_117.3857	AagrOXF_evm.model.utg000081l.149.1	100	208	0	0	1	208	1	208	3e-106	385
AagrBONN_evm.model.Sc2ySwM_117.773	AagrOXF_evm.model.utg000083l.530.2	100	1734	0	0	1	1734	1	1734	0	3203
AagrBONN_evm.model.Sc2ySwM_117.3638	AagrOXF_evm.model.utg000081l.381.1	100	234	0	0	1	234	1	234	4e-121	433
AagrBONN_evm.model.Sc2ySwM_117.2609	AagrOXF_evm.model.utg000059l.49.1	100	204	0	0	1	204	1	204	2e-104	377
AagrBONN_evm.model.Sc2ySwM_117.2982	AagrOXF_evm.model.utg000091l.364.1	100	254	0	0	7	260	1	254	6e-132	470
AagrBONN_evm.model.Sc2ySwM_117.995	AagrOXF_evm.model.utg000083l.333.1	95.44	680	31	0	1	680	1	680	0	1085
AagrBONN_evm.model.Sc2ySwM_117.2712	AagrOXF_evm.model.utg000091l.84.1	99.96	4891	2	0	549	5439	378	5268	0	9022
AagrBONN_evm.model.Sc2ySwM_117.1933	AagrOXF_evm.model.utg000002l.173.1	99.61	258	1	0	1	258	1	258	9e-133	472
AagrBONN_evm.model.Sc2ySwM_117.2087	AagrOXF_evm.model.utg000002l.16.1	100	68	0	0	1	68	43	110	1e-28	126
AagrBONN_evm.model.Sc2ySwM_117.2477	AagrOXF_evm.model.utg000059l.208.1	100	222	0	0	1	222	1	222	2e-114	411
AagrBONN_evm.model.Sc2ySwM_117.4188	AagrOXF_evm.model.utg000063l.231.1	97.4	1383	24	2	916	2286	709	2091	0	2344
AagrBONN_evm.model.Sc2ySwM_117.2384	AagrOXF_evm.model.utg000059l.307.1	100	870	0	0	1	870	1	870	0	1607
AagrBONN_evm.model.Sc2ySwM_117.1847	AagrOXF_evm.model.utg000002l.274.5	100	2142	0	0	1	2142	1	2142	0	3956
AagrBONN_evm.model.Sc2ySwM_117.1536	AagrOXF_evm.model.utg000002l.597.1	100	225	0	0	1	225	1	225	4e-116	416
AagrBONN_evm.model.Sc2ySwM_117.3315	AagrOXF_evm.model.utg000091l.707.1	99.95	1938	1	0	985	2922	1	1938	0	3574
AagrBONN_evm.model.Sc2ySwM_117.1588	AagrOXF_evm.model.utg000002l.546.1	100	957	0	0	37	993	1	957	0	1768
AagrBONN_evm.model.Sc2ySwM_117.711	AagrOXF_evm.model.utg000035l.147.1	100	858	0	0	1	858	1	858	0	1585
AagrBONN_evm.model.Sc2ySwM_117.3876	AagrOXF_evm.model.utg000081l.128.1	100	279	0	0	1	279	1	279	5e-146	516
AagrBONN_evm.model.Sc2ySwM_117.3159	AagrOXF_evm.model.utg000091l.555.1	100	558	0	0	1	558	1	558	0	1031
AagrBONN_evm.model.Sc2ySwM_117.874	AagrOXF_evm.model.utg000083l.421.1	98.05	1075	5	5	115	1173	42	1116	0	1855
AagrBONN_evm.model.Sc2ySwM_117.1159	AagrOXF_evm.model.utg000083l.159.7	100	399	0	0	1	399	64	462	0	737
AagrBONN_evm.model.Sc2ySwM_117.640	AagrOXF_evm.model.utg000035l.67.1	100	780	0	0	1	780	1	780	0	1441
AagrBONN_evm.model.Sc2ySwM_117.1647	AagrOXF_evm.model.utg000002l.484.1	100	811	0	0	358	1168	181	991	0	1498
AagrBONN_evm.model.Sc2ySwM_117.319	AagrOXF_evm.model.utg000063l.345.1	100	946	0	0	111	1056	21	966	0	1748
AagrBONN_evm.model.Sc2ySwM_117.2111	AagrOXF_evm.model.utg000103l.8.1	99.74	387	1	0	1	387	1	387	0	710
AagrBONN_evm.model.Sc2ySwM_117.1478	AagrOXF_evm.model.utg000002l.647.3	100	1517	0	0	14	1530	425	1941	0	2802
AagrBONN_evm.model.Sc2ySwM_117.2616	AagrOXF_evm.model.utg000059l.42.1	100	1260	0	0	1	1260	1	1260	0	2327
AagrBONN_evm.model.Sc2ySwM_117.136	AagrOXF_evm.model.utg000063l.174.1	100	816	0	0	145	960	70	885	0	1507
AagrBONN_evm.model.Sc2ySwM_117.1039	AagrOXF_evm.model.utg000083l.285.2	100	167	0	0	46	212	143	309	7e-84	309
AagrBONN_evm.model.Sc2ySwM_117.1208	AagrOXF_evm.model.utg000083l.111.1	98.9	1278	14	0	1	1278	1	1278	0	2283
AagrBONN_evm.model.Sc2ySwM_117.2138	AagrOXF_evm.model.utg000103l.34.1	100	2976	0	0	1	2976	1	2976	0	5496
AagrBONN_evm.model.Sc2ySwM_117.2468	AagrOXF_evm.model.utg000059l.216.2	100	951	0	0	1	951	370	1320	0	1757
AagrBONN_evm.model.Sc2ySwM_117.2057	AagrOXF_evm.model.utg000002l.43.1	99.19	2945	13	6	1	2934	248	3192	0	5295
AagrBONN_evm.model.Sc2ySwM_117.2039	AagrOXF_evm.model.utg000002l.63.5	100	1668	0	0	1	1668	1	1668	0	3081
AagrBONN_evm.model.Sc2ySwM_117.2445	AagrOXF_evm.model.utg000059l.242.1	100	246	0	0	1	246	1	246	9e-128	455
AagrBONN_evm.model.Sc2ySwM_117.203	AagrOXF_evm.model.utg000063l.233.1	100	264	0	0	1	264	1	264	9e-138	488
AagrBONN_evm.model.Sc2ySwM_117.1486	AagrOXF_evm.model.utg000002l.637.1	100	1614	0	0	1	1614	127	1740	0	2981
AagrBONN_evm.model.Sc2ySwM_117.1064	AagrOXF_evm.model.utg000083l.256.1	100	819	0	0	1	819	1	819	0	1513
AagrBONN_evm.model.Sc2ySwM_117.568	AagrOXF_evm.model.utg000063l.620.1	100	469	0	0	328	796	1	469	0	867
AagrBONN_evm.model.Sc2ySwM_117.3753	AagrOXF_evm.model.utg000081l.263.1	100	729	0	0	1	729	1	729	0	1347
AagrBONN_evm.model.Sc2ySwM_117.2807	AagrOXF_evm.model.utg000091l.187.1	96.62	888	24	5	70	954	94	978	0	1469
AagrBONN_evm.model.Sc2ySwM_117.971	AagrOXF_evm.model.utg000083l.348.1	100	333	0	0	1	333	1	333	5e-176	616
AagrBONN_evm.model.Sc2ySwM_117.858	AagrOXF_evm.model.utg000083l.438.1	100	411	0	0	1	411	1	411	0	760
AagrBONN_evm.model.Sc2ySwM_117.2667	AagrOXF_evm.model.utg000091l.40.1	99.93	1393	1	0	1	1393	1	1393	0	2567
AagrBONN_evm.model.Sc2ySwM_117.2670	AagrOXF_evm.model.utg000091l.46.2	100	981	0	0	1	981	286	1266	0	1812
AagrBONN_evm.model.Sc2ySwM_117.1108	AagrOXF_evm.model.utg000083l.213.1	100	222	0	0	1	222	1	222	2e-114	411
AagrBONN_evm.model.Sc2ySwM_117.1479	AagrOXF_evm.model.utg000002l.646.4	100	489	0	0	1	489	1	489	0	904
AagrBONN_evm.model.Sc2ySwM_117.3023	AagrOXF_evm.model.utg000091l.414.1	100	201	0	0	1	201	10	210	7e-103	372
AagrBONN_evm.model.Sc2ySwM_117.1922	AagrOXF_evm.model.utg000002l.184.1	99.93	1397	1	0	1178	2574	842	2238	0	2575
AagrBONN_evm.model.Sc2ySwM_117.3003	AagrOXF_evm.model.utg000091l.396.1	99.85	654	1	0	1	654	1	654	0	1203
AagrBONN_evm.model.Sc2ySwM_117.1330	AagrOXF_evm.model.utg000095l.101.1	100	642	0	0	1	642	1	642	0	1186
AagrBONN_evm.model.Sc2ySwM_117.426	AagrOXF_evm.model.utg000020l.89.1	96.53	432	0	4	1	417	1	432	0	701
AagrBONN_evm.model.Sc2ySwM_117.398	AagrOXF_evm.model.utg000063l.423.1	95.65	1609	23	29	1	1578	1	1593	0	2540
AagrBONN_evm.model.Sc2ySwM_117.2801	AagrOXF_evm.model.utg000091l.182.1	99.94	1677	1	0	1	1677	580	2256	0	3092
AagrBONN_evm.model.Sc2ySwM_117.2771	AagrOXF_evm.model.utg000091l.153.1	100	489	0	0	1	489	1	489	0	904
AagrBONN_evm.model.Sc2ySwM_117.3920	AagrOXF_evm.model.utg000081l.76.1	99.1	2556	11	9	1	2556	1	2544	0	4582
AagrBONN_evm.model.Sc2ySwM_117.514	AagrOXF_evm.model.utg000063l.544.4	100	1386	0	0	1	1386	1	1386	0	2560
AagrBONN_evm.model.Sc2ySwM_117.974	AagrOXF_evm.model.utg000019l.36.1	88.76	169	8	4	1	158	629	461	9e-50	196
AagrBONN_evm.model.Sc2ySwM_117.1583	AagrOXF_evm.model.utg000002l.551.1	100	1518	0	0	1	1518	1	1518	0	2804
AagrBONN_evm.model.Sc2ySwM_117.619	AagrOXF_evm.model.utg000035l.45.1	100	453	0	0	1	453	1	453	0	837
AagrBONN_evm.model.Sc2ySwM_117.1283	AagrOXF_evm.model.utg000083l.28.1	99.76	422	1	0	106	527	1	422	0	774
AagrBONN_evm.model.Sc2ySwM_117.2673	AagrOXF_evm.model.utg000091l.49.1	97.8	499	0	4	1	498	1	489	0	850
AagrBONN_evm.model.Sc2ySwM_117.3664	AagrOXF_evm.model.utg000081l.356.1	100	624	0	0	1	624	1	624	0	1153
AagrBONN_evm.model.Sc2ySwM_117.198	AagrOXF_evm.model.utg000107l.11.1	93.12	480	21	11	1	476	1	472	0	693
AagrBONN_evm.model.Sc2ySwM_117.211	AagrOXF_evm.model.utg000063l.241.1	100	933	0	0	1	933	1	933	0	1724
AagrBONN_evm.model.Sc2ySwM_117.2738	AagrOXF_evm.model.utg000091l.111.1	100	370	0	0	1	370	1	370	0	684
AagrBONN_evm.model.Sc2ySwM_117.2131	AagrOXF_evm.model.utg000103l.26.1	100	299	0	0	164	462	268	566	6e-157	553
AagrBONN_evm.model.Sc2ySwM_117.2888	AagrOXF_evm.model.utg000091l.235.1	87.2	1438	153	21	622	2055	1	1411	0	1607
AagrBONN_evm.model.Sc2ySwM_117.141	AagrOXF_evm.model.utg000063l.180.1	100	650	0	0	113	762	140	789	0	1201
AagrBONN_evm.model.Sc2ySwM_117.2151	AagrOXF_evm.model.utg000022l.73.1	96.5	1399	48	1	1	1399	1	1398	0	2311
AagrBONN_evm.model.Sc2ySwM_117.1400	AagrOXF_evm.model.utg000095l.32.1	100	1961	0	0	1	1961	1	1961	0	3622
AagrBONN_evm.model.Sc2ySwM_117.3026	AagrOXF_evm.model.utg000091l.401.3	96.93	522	16	0	1	522	742	1263	0	876
AagrBONN_evm.model.Sc2ySwM_117.1271	AagrOXF_evm.model.utg000083l.42.1	100	801	0	0	1	801	1	801	0	1480
AagrBONN_evm.model.Sc2ySwM_117.3896	AagrOXF_evm.model.utg000018l.37.1	93.49	2996	195	0	2	2997	509	3504	0	4453
AagrBONN_evm.model.Sc2ySwM_117.3563	AagrOXF_evm.model.utg000113l.8.1	99.83	579	1	0	1	579	1	579	0	1064
AagrBONN_evm.model.Sc2ySwM_117.2013	AagrOXF_evm.model.utg000002l.87.3	100	498	0	0	1	498	1	498	0	920
AagrBONN_evm.model.Sc2ySwM_117.1856	AagrOXF_evm.model.utg000002l.262.1	100	1863	0	0	1	1863	1	1863	0	3441
AagrBONN_evm.model.Sc2ySwM_117.1645	AagrOXF_evm.model.utg000002l.486.1	100	1008	0	0	1	1008	1	1008	0	1862
AagrBONN_evm.model.Sc2ySwM_117.3062	AagrOXF_evm.model.utg000091l.447.1	99.75	408	1	0	1	408	1	408	0	749
AagrBONN_evm.model.Sc2ySwM_117.3781	AagrOXF_evm.model.utg000081l.237.1	99.53	642	0	1	1	642	1	639	0	1166
AagrBONN_evm.model.Sc2ySwM_117.926	AagrOXF_evm.model.utg000083l.390.1	100	2559	0	0	1	2559	124	2682	0	4726
AagrBONN_evm.model.Sc2ySwM_117.3464	AagrOXF_evm.model.utg000041l.57.1	92.45	159	12	0	1	159	1246	1404	4e-59	228
AagrBONN_evm.model.Sc2ySwM_117.328	AagrOXF_evm.model.utg000063l.354.1	100	708	0	0	1	708	1	708	0	1308
AagrBONN_evm.model.Sc2ySwM_117.1310	AagrOXF_evm.model.utg000095l.124.1	100	759	0	0	1	759	1	759	0	1402
AagrBONN_evm.model.Sc2ySwM_117.2118	AagrOXF_evm.model.utg000103l.14.1	100	1467	0	0	1	1467	280	1746	0	2710
AagrBONN_evm.model.Sc2ySwM_117.251	AagrOXF_evm.model.utg000063l.285.1	100	828	0	0	1	828	1	828	0	1530
AagrBONN_evm.model.Sc2ySwM_117.2480	AagrOXF_evm.model.utg000059l.185.1	99.9	1035	1	0	1	1035	1	1035	0	1906
AagrBONN_evm.model.Sc2ySwM_117.4137	AagrOXF_evm.model.utg000003l.345.1	99.48	194	1	0	1	194	1	194	3e-97	353
AagrBONN_evm.model.Sc2ySwM_117.3827	AagrOXF_evm.model.utg000081l.183.1	99.88	1602	2	0	448	2049	655	2256	0	2948
AagrBONN_evm.model.Sc2ySwM_117.3618	AagrOXF_evm.model.utg000081l.398.1	100	126	0	0	226	351	11	136	7e-61	233
AagrBONN_evm.model.Sc2ySwM_117.2551	AagrOXF_evm.model.utg000059l.107.1	100	468	0	0	1	468	1	468	0	865
AagrBONN_evm.model.Sc2ySwM_117.2009	AagrOXF_evm.model.utg000002l.90.1	100	675	0	0	1	675	1	675	0	1247
AagrBONN_evm.model.Sc2ySwM_117.2059	AagrOXF_evm.model.utg000002l.41.5	100	381	0	0	1	381	1	381	0	704
AagrBONN_evm.model.Sc2ySwM_117.3096	AagrOXF_evm.model.utg000091l.487.2	100	1542	0	0	1	1542	1	1542	0	2848
AagrBONN_evm.model.Sc2ySwM_117.1275	AagrOXF_evm.model.utg000083l.37.2	100	714	0	0	1	714	1	714	0	1319
AagrBONN_evm.model.Sc2ySwM_117.1376	AagrOXF_evm.model.utg000095l.54.1	100	336	0	0	1	336	1	336	1e-177	621
AagrBONN_evm.model.Sc2ySwM_117.1343	AagrOXF_evm.model.utg000095l.89.1	100	932	0	0	1	932	1	932	0	1722
AagrBONN_evm.model.Sc2ySwM_117.4076	AagrOXF_evm.model.utg000061l.93.1	100	1122	0	0	1	1122	1	1122	0	2073
AagrBONN_evm.model.Sc2ySwM_117.1948	AagrOXF_evm.model.utg000002l.156.1	100	2361	0	0	1	2361	109	2469	0	4361
AagrBONN_evm.model.Sc2ySwM_117.2834	AagrOXF_evm.model.utg000091l.210.8	99.94	1710	1	0	1	1710	1	1710	0	3153
AagrBONN_evm.model.Sc2ySwM_117.523	AagrOXF_evm.model.utg000063l.555.1	100	2529	0	0	1	2529	1	2529	0	4671
AagrBONN_evm.model.Sc2ySwM_117.2210	AagrOXF_evm.model.utg000103l.103.1	99.9	1008	1	0	1	1008	1	1008	0	1857
AagrBONN_evm.model.Sc2ySwM_117.1579	AagrOXF_evm.model.utg000002l.555.4	100	1431	0	0	1	1431	1	1431	0	2643
AagrBONN_evm.model.Sc2ySwM_117.3604	AagrOXF_evm.model.utg000005l.500.1	98.53	884	13	0	1	884	151	1034	0	1561
AagrBONN_evm.model.Sc2ySwM_117.4064	AagrOXF_evm.model.utg000091l.291.1	82.13	263	33	10	8	257	206	467	2e-54	213
AagrBONN_evm.model.Sc2ySwM_117.3486	AagrOXF_evm.model.utg000113l.101.1	100	315	0	0	1	315	1	315	5e-166	582
AagrBONN_evm.model.Sc2ySwM_117.3788	AagrOXF_evm.model.utg000081l.230.1	99.05	846	2	5	793	1632	970	1815	0	1513
AagrBONN_evm.model.Sc2ySwM_117.406	AagrOXF_evm.model.utg000063l.432.1	100	1215	0	0	1	1215	1	1215	0	2244
AagrBONN_evm.model.Sc2ySwM_117.2249	AagrOXF_evm.model.utg000103l.141.1	100	1497	0	0	1	1497	862	2358	0	2765
AagrBONN_evm.model.Sc2ySwM_117.957	AagrOXF_evm.model.utg000083l.361.1	100	567	0	0	1	567	1	567	0	1048
AagrBONN_evm.model.Sc2ySwM_117.2465	AagrOXF_evm.model.utg000059l.219.1	99.97	3225	1	0	1	3225	1	3225	0	5951
AagrBONN_evm.model.Sc2ySwM_117.3331	AagrOXF_evm.model.utg000091l.718.2	99.52	842	2	1	1	842	1	840	0	1531
AagrBONN_evm.model.Sc2ySwM_117.2161	AagrOXF_evm.model.utg000103l.58.2	100	2943	0	0	1	2943	649	3591	0	5435
AagrBONN_evm.model.Sc2ySwM_117.1601	AagrOXF_evm.model.utg000002l.534.1	100	564	0	0	1	564	1	564	0	1042
AagrBONN_evm.model.Sc2ySwM_117.3069	AagrOXF_evm.model.utg000091l.454.1	99.92	2547	2	0	1	2547	1	2547	0	4693
AagrBONN_evm.model.Sc2ySwM_117.3448	AagrOXF_evm.model.utg000113l.135.1	100	219	0	0	1	219	1	219	8e-113	405
AagrBONN_evm.model.Sc2ySwM_117.2181	AagrOXF_evm.model.utg000103l.80.1	100	393	0	0	1	393	1	393	0	726
AagrBONN_evm.model.Sc2ySwM_117.70	AagrOXF_evm.model.utg000063l.86.2	100	1752	0	0	1	1752	1	1752	0	3236
AagrBONN_evm.model.Sc2ySwM_117.583	AagrOXF_evm.model.utg000018l.469.1	99.59	725	3	0	921	1645	567	1291	0	1323
AagrBONN_evm.model.Sc2ySwM_117.3891	AagrOXF_evm.model.utg000081l.109.1	99.41	338	2	0	1	338	1	338	3e-175	614
AagrBONN_evm.model.Sc2ySwM_117.1261	AagrOXF_evm.model.utg000083l.51.1	100	781	0	0	1	781	1	781	0	1443
AagrBONN_evm.model.Sc2ySwM_117.2259	AagrOXF_evm.model.utg000103l.151.1	100	690	0	0	1	690	115	804	0	1275
AagrBONN_evm.model.Sc2ySwM_117.3152	AagrOXF_evm.model.utg000091l.549.1	100	827	0	0	314	1140	263	1089	0	1528
AagrBONN_evm.model.Sc2ySwM_117.2184	AagrOXF_evm.model.utg000103l.82.4	100	1422	0	0	1	1422	1	1422	0	2627
AagrBONN_evm.model.Sc2ySwM_117.869	AagrOXF_evm.model.utg000083l.427.1	100	870	0	0	1	870	1	870	0	1607
AagrBONN_evm.model.Sc2ySwM_117.1879	AagrOXF_evm.model.utg000079l.59.1	96.56	960	33	0	1	960	274	1233	0	1591
AagrBONN_evm.model.Sc2ySwM_117.954	AagrOXF_evm.model.utg000101l.136.1	94.5	837	46	0	1	837	2863	3699	0	1291
AagrBONN_evm.model.Sc2ySwM_117.62	AagrOXF_evm.model.utg000063l.77.1	100	1869	0	0	1	1869	1	1869	0	3452
AagrBONN_evm.model.Sc2ySwM_117.1926	AagrOXF_evm.model.utg000002l.180.1	100	1323	0	0	1	1323	1	1323	0	2444
AagrBONN_evm.model.Sc2ySwM_117.2889	AagrOXF_evm.model.utg000091l.234.1	100	2844	0	0	1	2844	1	2844	0	5252
AagrBONN_evm.model.Sc2ySwM_117.2530	AagrOXF_evm.model.utg000059l.129.1	100	780	0	0	1	780	172	951	0	1441
AagrBONN_evm.model.Sc2ySwM_117.589	AagrOXF_evm.model.utg000035l.17.1	100	1363	0	0	1	1363	1	1363	0	2518
AagrBONN_evm.model.Sc2ySwM_117.2618	AagrOXF_evm.model.utg000059l.40.1	100	741	0	0	1	741	1	741	0	1369
AagrBONN_evm.model.Sc2ySwM_117.3747	AagrOXF_evm.model.utg000081l.268.1	100	2565	0	0	1	2565	1	2565	0	4737
AagrBONN_evm.model.Sc2ySwM_117.4193	AagrOXF_evm.model.utg000136l.6.1	96.7	333	11	0	2	334	170	502	1e-157	555
AagrBONN_evm.model.Sc2ySwM_117.1618	AagrOXF_evm.model.utg000002l.515.3	100	1152	0	0	1	1152	1	1152	0	2128
AagrBONN_evm.model.Sc2ySwM_117.2354	AagrOXF_evm.model.utg000059l.342.6	100	915	0	0	1	915	1	915	0	1690
AagrBONN_evm.model.Sc2ySwM_117.3112	AagrOXF_evm.model.utg000091l.505.1	100	357	0	0	1	357	1	357	0	660
AagrBONN_evm.model.Sc2ySwM_117.2763	AagrOXF_evm.model.utg000091l.138.2	100	1476	0	0	1	1476	1	1476	0	2726
AagrBONN_evm.model.Sc2ySwM_117.3413	AagrOXF_evm.model.utg000113l.173.1	100	1296	0	0	1	1296	1	1296	0	2394
AagrBONN_evm.model.Sc2ySwM_117.2064	AagrOXF_evm.model.utg000002l.38.1	100	1371	0	0	1	1371	262	1632	0	2532
AagrBONN_evm.model.Sc2ySwM_117.1185	AagrOXF_evm.model.utg000083l.134.1	92.97	128	0	5	59	184	28	148	2e-44	178
AagrBONN_evm.model.Sc2ySwM_117.877	AagrOXF_evm.model.utg000057l.372.1	96.13	905	23	11	1	901	1	897	0	1467
AagrBONN_evm.model.Sc2ySwM_117.3025	AagrOXF_evm.model.utg000091l.402.2	89.05	338	33	4	82	417	106	441	8e-116	416
AagrBONN_evm.model.Sc2ySwM_117.789	AagrOXF_evm.model.utg000083l.512.1	100	783	0	0	1	783	1	783	0	1447
AagrBONN_evm.model.Sc2ySwM_117.679	AagrOXF_evm.model.utg000035l.107.1	100	973	0	0	1	973	1	973	0	1797
AagrBONN_evm.model.Sc2ySwM_117.627	AagrOXF_evm.model.utg000035l.53.1	100	1653	0	0	1	1653	1	1653	0	3053
AagrBONN_evm.model.Sc2ySwM_117.145	AagrOXF_evm.model.utg000063l.184.1	100	1491	0	0	1	1491	1	1491	0	2754
AagrBONN_evm.model.Sc2ySwM_117.107	AagrOXF_evm.model.utg000063l.138.1	100	2614	0	0	1	2614	1	2614	0	4828
AagrBONN_evm.model.Sc2ySwM_117.3272	AagrOXF_evm.model.utg000091l.663.1	100	528	0	0	1	528	1	528	0	976
AagrBONN_evm.model.Sc2ySwM_117.935	AagrOXF_evm.model.utg000079l.62.1	98.23	1524	27	0	1	1524	1	1524	0	2665
AagrBONN_evm.model.Sc2ySwM_117.2024	AagrOXF_evm.model.utg000002l.74.1	100	390	0	0	1	390	1	390	0	721
AagrBONN_evm.model.Sc2ySwM_117.1250	AagrOXF_evm.model.utg000083l.63.1	100	419	0	0	1	419	1	419	0	774
AagrBONN_evm.model.Sc2ySwM_117.2693	AagrOXF_evm.model.utg000091l.73.1	100	1825	0	0	1	1825	1	1825	0	3371
AagrBONN_evm.model.Sc2ySwM_117.1730	AagrOXF_evm.model.utg000002l.394.1	100	267	0	0	16	282	1	267	2e-139	494
AagrBONN_evm.model.Sc2ySwM_117.680	AagrOXF_evm.model.utg000035l.109.1	100	1161	0	0	1	1161	1	1161	0	2145
AagrBONN_evm.model.Sc2ySwM_117.1441	AagrOXF_evm.model.utg000002l.687.3	100	459	0	0	1	459	1	459	0	848
AagrBONN_evm.model.Sc2ySwM_117.3051	AagrOXF_evm.model.utg000091l.438.1	100	927	0	0	1	927	1	927	0	1712
AagrBONN_evm.model.Sc2ySwM_117.942	AagrOXF_evm.model.utg000083l.375.1	100	912	0	0	1	912	1	912	0	1685
AagrBONN_evm.model.Sc2ySwM_117.1549	AagrOXF_evm.model.utg000002l.584.1	97.77	1168	1	9	1	1143	1	1168	0	1989
AagrBONN_evm.model.Sc2ySwM_117.1537	AagrOXF_evm.model.utg000002l.598.5	100	978	0	0	1	978	1	978	0	1807
AagrBONN_evm.model.Sc2ySwM_117.257	AagrOXF_evm.model.utg000063l.291.1	100	996	0	0	1	996	130	1125	0	1840
AagrBONN_evm.model.Sc2ySwM_117.2446	AagrOXF_evm.model.utg000059l.241.1	100	480	0	0	1	480	1	480	0	887
AagrBONN_evm.model.Sc2ySwM_117.2988	AagrOXF_evm.model.utg000091l.380.1	100	1092	0	0	1	1092	1	1092	0	2017
AagrBONN_evm.model.Sc2ySwM_117.3019	AagrOXF_evm.model.utg000091l.411.1	100	763	0	0	1	763	1	763	0	1410
AagrBONN_evm.model.Sc2ySwM_117.1619	AagrOXF_evm.model.utg000002l.514.1	100	1165	0	0	1	1165	1	1165	0	2152
AagrBONN_evm.model.Sc2ySwM_117.2422	AagrOXF_evm.model.utg000013l.150.1	96	125	5	0	442	566	142	266	1e-51	204
AagrBONN_evm.model.Sc2ySwM_117.1666	AagrOXF_evm.model.utg000002l.465.2	100	891	0	0	1	891	1	891	0	1646
AagrBONN_evm.model.Sc2ySwM_117.2680	AagrOXF_evm.model.utg000091l.56.1	100	394	0	0	1	394	1	394	0	728
AagrBONN_evm.model.Sc2ySwM_117.2391	AagrOXF_evm.model.utg000059l.300.1	100	450	0	0	1	450	1	450	0	832
AagrBONN_evm.model.Sc2ySwM_117.2827	AagrOXF_evm.model.utg000091l.204.1	100	2313	0	0	1	2313	1	2313	0	4272
AagrBONN_evm.model.Sc2ySwM_117.2372	AagrOXF_evm.model.utg000059l.322.1	99.9	1011	1	0	1	1011	1	1011	0	1862
AagrBONN_evm.model.Sc2ySwM_117.3198	AagrOXF_evm.model.utg000091l.595.3	100	258	0	0	1	258	1	258	2e-134	477
AagrBONN_evm.model.Sc2ySwM_117.2105	AagrOXF_evm.model.utg000103l.2.1	98.25	229	0	3	1	229	1	225	1e-110	398
AagrBONN_evm.model.Sc2ySwM_117.3679	AagrOXF_evm.model.utg000012l.499.1	95.09	917	34	8	1	911	1	912	0	1434
AagrBONN_evm.model.Sc2ySwM_117.3455	AagrOXF_evm.model.utg000113l.128.1	95.9	1074	23	12	1	1074	1	1053	0	1720
AagrBONN_evm.model.Sc2ySwM_117.2485	AagrOXF_evm.model.utg000109l.162.1	89.26	1993	208	6	1338	3327	1794	3783	0	2490
AagrBONN_evm.model.Sc2ySwM_117.2720	AagrOXF_evm.model.utg000091l.93.2	100	603	0	0	1	603	1	603	0	1114
AagrBONN_evm.model.Sc2ySwM_117.3776	AagrOXF_evm.model.utg000125l.192.1	82.66	173	30	0	277	449	766	938	2e-36	154
AagrBONN_evm.model.Sc2ySwM_117.2924__2925	AagrOXF_evm.model.utg000091l.306.1	100	3180	0	0	1	3180	1	3180	0	5873
AagrBONN_evm.model.Sc2ySwM_117.3631	AagrOXF_evm.model.utg000081l.385.1	100	990	0	0	1	990	262	1251	0	1829
AagrBONN_evm.model.Sc2ySwM_117.3689	AagrOXF_evm.model.utg000081l.329.1	100	2241	0	0	1	2241	1	2241	0	4139
AagrBONN_evm.model.Sc2ySwM_117.3601	AagrOXF_evm.model.utg000009l.375.1	100	240	0	0	1	240	1	240	2e-124	444
AagrBONN_evm.model.Sc2ySwM_117.2016	AagrOXF_evm.model.utg000002l.84.1	100	270	0	0	1	270	1	270	4e-141	499
AagrBONN_evm.model.Sc2ySwM_117.111	AagrOXF_evm.model.utg000059l.289.2	88.77	2270	250	4	477	2742	87	2355	0	2774
AagrBONN_evm.model.Sc2ySwM_117.3246	AagrOXF_evm.model.utg000091l.635.2	100	615	0	0	1	615	52	666	0	1136
AagrBONN_evm.model.Sc2ySwM_117.1186	AagrOXF_evm.model.utg000083l.133.1	100	122	0	0	1	122	1	122	6e-59	226
AagrBONN_evm.model.Sc2ySwM_117.1893	AagrOXF_evm.model.utg000002l.225.1	99.89	870	1	0	1	870	1108	1977	0	1602
AagrBONN_evm.model.Sc2ySwM_117.1533	AagrOXF_evm.model.utg000002l.594.1	100	987	0	0	1	987	1	987	0	1823
AagrBONN_evm.model.Sc2ySwM_117.92	AagrOXF_evm.model.utg000001l.134.1	83.27	1052	176	0	1	1052	1015	2066	0	968
AagrBONN_evm.model.Sc2ySwM_117.3182	AagrOXF_evm.model.utg000091l.580.1	99.94	1783	1	0	153	1935	243	2025	0	3288
AagrBONN_evm.model.Sc2ySwM_117.897	AagrOXF_evm.model.utg000083l.417.1	100	595	0	0	472	1066	34	628	0	1099
AagrBONN_evm.model.Sc2ySwM_117.3877	AagrOXF_evm.model.utg000081l.123.1	100	1395	0	0	1	1395	1	1395	0	2577
AagrBONN_evm.model.Sc2ySwM_117.2833	AagrOXF_evm.model.utg000077l.135.1	95.95	518	21	0	181	698	595	1112	0	841
AagrBONN_evm.model.Sc2ySwM_117.1753	AagrOXF_evm.model.utg000002l.372.1	100	1890	0	0	1	1890	1	1890	0	3491
AagrBONN_evm.model.Sc2ySwM_117.1921	AagrOXF_evm.model.utg000002l.185.1	100	1122	0	0	1	1122	697	1818	0	2073
AagrBONN_evm.model.Sc2ySwM_117.3403	AagrOXF_evm.model.utg000113l.184.2	100	5952	0	0	1	5952	1	5952	0	10990
AagrBONN_evm.model.Sc2ySwM_117.96	AagrOXF_evm.model.utg000063l.129.1	99.5	601	0	3	679	1279	73	670	0	1090
AagrBONN_evm.model.Sc2ySwM_117.3225	AagrOXF_evm.model.utg000091l.615.3	100	2358	0	0	1	2358	1	2358	0	4355
AagrBONN_evm.model.Sc2ySwM_117.2882	AagrOXF_evm.model.utg000091l.241.1	99.77	429	1	0	1	429	1	429	0	787
AagrBONN_evm.model.Sc2ySwM_117.2102	AagrOXF_evm.model.utg000060l.36.1	96.15	572	15	6	25	592	177	745	0	928
AagrBONN_evm.model.Sc2ySwM_117.1390	AagrOXF_evm.model.utg000095l.40.1	100	237	0	0	1	237	1	237	9e-123	438
AagrBONN_evm.model.Sc2ySwM_117.2518	AagrOXF_evm.model.utg000059l.141.2	99.92	1257	1	0	1	1257	1	1257	0	2316
AagrBONN_evm.model.Sc2ySwM_117.540	AagrOXF_evm.model.utg000063l.575.1	100	903	0	0	1	903	1	903	0	1668
AagrBONN_evm.model.Sc2ySwM_117.3270	AagrOXF_evm.model.utg000010l.442.1	80.77	2751	503	21	521	3264	398	3129	0	2126
AagrBONN_evm.model.Sc2ySwM_117.1559	AagrOXF_evm.model.utg000002l.574.2	100	921	0	0	1	921	1	921	0	1701
AagrBONN_evm.model.Sc2ySwM_117.1967	AagrOXF_evm.model.utg000002l.135.3	100	1151	0	0	119	1269	155	1305	0	2126
AagrBONN_evm.model.Sc2ySwM_117.1654	AagrOXF_evm.model.utg000002l.476.1	100	1467	0	0	1105	2571	1348	2814	0	2710
AagrBONN_evm.model.Sc2ySwM_117.315	AagrOXF_evm.model.utg000063l.341.2	100	1341	0	0	1	1341	1	1341	0	2477
AagrBONN_evm.model.Sc2ySwM_117.3997	AagrOXF_evm.model.utg000084l.26.1	91.19	2122	176	5	112	2232	418	2529	0	2872
AagrBONN_evm.model.Sc2ySwM_117.1231	AagrOXF_evm.model.utg000083l.87.3	99.93	1471	1	0	1	1471	1	1471	0	2712
AagrBONN_evm.model.Sc2ySwM_117.723	AagrOXF_evm.model.utg000035l.162.5	100	888	0	0	1	888	1	888	0	1640
AagrBONN_evm.model.Sc2ySwM_117.565	AagrOXF_evm.model.utg000063l.616.2	100	1695	0	0	1	1695	1	1695	0	3131
AagrBONN_evm.model.Sc2ySwM_117.3752	AagrOXF_evm.model.utg000081l.264.1	100	1345	0	0	60	1404	225	1569	0	2484
AagrBONN_evm.model.Sc2ySwM_117.2704	AagrOXF_evm.model.utg000091l.81.1	100	2384	0	0	68	2451	170	2553	0	4403
AagrBONN_evm.model.Sc2ySwM_117.1003	AagrOXF_evm.model.utg000083l.325.1	100	711	0	0	1	711	1	711	0	1314
AagrBONN_evm.model.Sc2ySwM_117.2954	AagrOXF_evm.model.utg000091l.346.1	100	229	0	0	1	229	1	229	4e-118	424
AagrBONN_evm.model.Sc2ySwM_117.3957	AagrOXF_evm.model.utg000081l.38.2	100	924	0	0	1	924	1	924	0	1707
AagrBONN_evm.model.Sc2ySwM_117.2572	AagrOXF_evm.model.utg000059l.88.2	100	552	0	0	1	552	343	894	0	1020
AagrBONN_evm.model.Sc2ySwM_117.230	AagrOXF_evm.model.utg000063l.260.1	100	1746	0	0	1	1746	1	1746	0	3225
AagrBONN_evm.model.Sc2ySwM_117.3683	AagrOXF_evm.model.utg000081l.336.1	100	1542	0	0	1	1542	1	1542	0	2848
AagrBONN_evm.model.Sc2ySwM_117.250	AagrOXF_evm.model.utg000063l.284.1	100	1497	0	0	1	1497	1	1497	0	2765
AagrBONN_evm.model.Sc2ySwM_117.555	AagrOXF_evm.model.utg000063l.595.1	100	1368	0	0	1	1368	1	1368	0	2527
AagrBONN_evm.model.Sc2ySwM_117.3163	AagrOXF_evm.model.utg000091l.559.1	100	558	0	0	1	558	1	558	0	1031
AagrBONN_evm.model.Sc2ySwM_117.566	AagrOXF_evm.model.utg000063l.617.1	100	285	0	0	1	285	1	285	2e-149	527
AagrBONN_evm.model.Sc2ySwM_117.637	AagrOXF_evm.model.utg000035l.64.1	100	291	0	0	1	291	1	291	1e-152	538
AagrBONN_evm.model.Sc2ySwM_117.2072	AagrOXF_evm.model.utg000002l.28.1	99.95	1929	1	0	1	1929	1	1929	0	3557
AagrBONN_evm.model.Sc2ySwM_117.1398	AagrOXF_evm.model.utg000124l.119.1	99.59	246	1	0	37	282	139	384	5e-126	449
AagrBONN_evm.model.Sc2ySwM_117.3995	AagrOXF_evm.model.utg000027l.380.2	91.67	2185	180	2	91	2274	523	2706	0	3025
AagrBONN_evm.model.Sc2ySwM_117.412	AagrOXF_evm.model.utg000063l.438.1	100	3375	0	0	1	3375	1	3375	0	6233
AagrBONN_evm.model.Sc2ySwM_117.2760	AagrOXF_evm.model.utg000091l.605.1	85.36	526	77	0	572	1097	23	548	2e-154	545
AagrBONN_evm.model.Sc2ySwM_117.1455	AagrOXF_evm.model.utg000002l.674.1	100	711	0	0	517	1227	1	711	0	1314
AagrBONN_evm.model.Sc2ySwM_117.2378	AagrOXF_evm.model.utg000059l.314.1	100	1071	0	0	1	1071	1	1071	0	1978
AagrBONN_evm.model.Sc2ySwM_117.1807	AagrOXF_evm.model.utg000002l.316.1	100	969	0	0	1	969	1	969	0	1790
AagrBONN_evm.model.Sc2ySwM_117.1866	AagrOXF_evm.model.utg000002l.252.1	99.96	2505	1	0	1	2505	1	2505	0	4621
AagrBONN_evm.model.Sc2ySwM_117.552	AagrOXF_evm.model.utg000063l.602.1	99.93	1491	1	0	1	1491	1	1491	0	2748
AagrBONN_evm.model.Sc2ySwM_117.3242	AagrOXF_evm.model.utg000091l.631.1	100	726	0	0	1	726	1	726	0	1341
AagrBONN_evm.model.Sc2ySwM_117.2740	AagrOXF_evm.model.utg000091l.113.1	100	972	0	0	1	972	1	972	0	1796
AagrBONN_evm.model.Sc2ySwM_117.966	AagrOXF_evm.model.utg000083l.352.1	100	1158	0	0	1	1158	55	1212	0	2139
AagrBONN_evm.model.Sc2ySwM_117.2295	AagrOXF_evm.model.utg000103l.188.1	100	3042	0	0	1	3042	1	3042	0	5618
AagrBONN_evm.model.Sc2ySwM_117.3552	AagrOXF_evm.model.utg000113l.33.1	100	267	0	0	1	267	100	366	2e-139	494
AagrBONN_evm.model.Sc2ySwM_117.1834	AagrOXF_evm.model.utg000002l.288.1	99.93	1344	1	0	1	1344	205	1548	0	2477
AagrBONN_evm.model.Sc2ySwM_117.2214	AagrOXF_evm.model.utg000103l.107.2	100	3624	0	0	1	3624	1	3624	0	6693
AagrBONN_evm.model.Sc2ySwM_117.3695	AagrOXF_evm.model.utg000081l.323.1	96.43	560	0	7	1	540	26	585	0	905
AagrBONN_evm.model.Sc2ySwM_117.696	AagrOXF_evm.model.utg000035l.124.1	100	2737	0	0	1	2737	1	2737	0	5055
AagrBONN_evm.model.Sc2ySwM_117.1593	AagrOXF_evm.model.utg000002l.541.1	100	387	0	0	1	387	1	387	0	715
AagrBONN_evm.model.Sc2ySwM_117.4013	AagrOXF_evm.model.utg000061l.167.2	100	540	0	0	76	615	1	540	0	998
AagrBONN_evm.model.Sc2ySwM_117.4016	AagrOXF_evm.model.utg000061l.164.1	100	1239	0	0	1	1239	1	1239	0	2289
AagrBONN_evm.model.Sc2ySwM_117.3442	AagrOXF_evm.model.utg000113l.141.1	100	1077	0	0	1	1077	1	1077	0	1989
AagrBONN_evm.model.Sc2ySwM_117.3376	AagrOXF_evm.model.utg000113l.213.1	100	285	0	0	1	285	1	285	2e-149	527
AagrBONN_evm.model.Sc2ySwM_117.592	AagrOXF_evm.model.utg000035l.20.1	100	843	0	0	1	843	451	1293	0	1557
AagrBONN_evm.model.Sc2ySwM_117.2605	AagrOXF_evm.model.utg000059l.54.1	100	616	0	0	1	616	1	616	0	1138
AagrBONN_evm.model.Sc2ySwM_117.894	AagrOXF_evm.model.utg000083l.421.1	98.05	1075	5	5	115	1173	42	1116	0	1855
AagrBONN_evm.model.Sc2ySwM_117.2508	AagrOXF_evm.model.utg000059l.155.1	94.35	672	26	10	91	756	1	666	0	1020
AagrBONN_evm.model.Sc2ySwM_117.3248	AagrOXF_evm.model.utg000091l.637.1	100	252	0	0	1	252	1	252	4e-131	466
AagrBONN_evm.model.Sc2ySwM_117.3659	AagrOXF_evm.model.utg000081l.360.1	100	420	0	0	1	420	1	420	0	776
AagrBONN_evm.model.Sc2ySwM_117.3367	AagrOXF_evm.model.utg000113l.222.1	100	1746	0	0	1	1746	1	1746	0	3225
AagrBONN_evm.model.Sc2ySwM_117.727	AagrOXF_evm.model.utg000035l.166.2	100	1113	0	0	25	1137	328	1440	0	2056
AagrBONN_evm.model.Sc2ySwM_117.1941	AagrOXF_evm.model.utg000002l.164.1	99.44	354	2	0	1	354	1	354	0	643
AagrBONN_evm.model.Sc2ySwM_117.3701	AagrOXF_evm.model.utg000081l.316.3	100	1350	0	0	1	1350	310	1659	0	2494
AagrBONN_evm.model.Sc2ySwM_117.2910	AagrOXF_evm.model.utg000140l.124.1	100	480	0	0	1	480	1	480	0	887
AagrBONN_evm.model.Sc2ySwM_117.333	AagrOXF_evm.model.utg000063l.359.1	100	2156	0	0	83	2238	47	2202	0	3982
AagrBONN_evm.model.Sc2ySwM_117.66	AagrOXF_evm.model.utg000063l.81.1	100	915	0	0	1	915	1	915	0	1690
AagrBONN_evm.model.Sc2ySwM_117.272	AagrOXF_evm.model.utg000063l.303.1	100	858	0	0	37	894	79	936	0	1585
AagrBONN_evm.model.Sc2ySwM_117.6	AagrOXF_evm.model.utg000001l.258.1	98.41	1130	15	1	346	1475	1	1127	0	1984
AagrBONN_evm.model.Sc2ySwM_117.2828	AagrOXF_evm.model.utg000091l.205.1	99.75	396	1	0	1	396	1	396	0	726
AagrBONN_evm.model.Sc2ySwM_117.1469	AagrOXF_evm.model.utg000002l.658.1	100	288	0	0	1	288	1	288	5e-151	532
AagrBONN_evm.model.Sc2ySwM_117.3749	AagrOXF_evm.model.utg000104l.93.1	98.56	833	12	0	115	947	1	833	0	1472
AagrBONN_evm.model.Sc2ySwM_117.3585	AagrOXF_evm.model.utg000162l.11.1	100	1227	0	0	1	1227	1	1227	0	2266
AagrBONN_evm.model.Sc2ySwM_117.2441	AagrOXF_evm.model.utg000081l.79__81.1	89.55	1665	170	4	609	2271	732	2394	0	2108
AagrBONN_evm.model.Sc2ySwM_117.3784	AagrOXF_evm.model.utg000081l.234.1	100	681	0	0	1	681	280	960	0	1258
AagrBONN_evm.model.Sc2ySwM_117.309	AagrOXF_evm.model.utg000063l.335.1	100	1233	0	0	1	1233	1	1233	0	2278
AagrBONN_evm.model.Sc2ySwM_117.2660	AagrOXF_evm.model.utg000091l.27.1	100	1680	0	0	1	1680	1	1680	0	3103
AagrBONN_evm.model.Sc2ySwM_117.2028	AagrOXF_evm.model.utg000002l.71.8	99.73	742	1	1	1	741	1	742	0	1358
AagrBONN_evm.model.Sc2ySwM_117.2029	AagrOXF_evm.model.utg000002l.70.1	100	1614	0	0	1	1614	1	1614	0	2981
AagrBONN_evm.model.Sc2ySwM_117.844	AagrOXF_evm.model.utg000083l.452.1	100	1578	0	0	1	1578	1	1578	0	2915
AagrBONN_evm.model.Sc2ySwM_117.3147	AagrOXF_evm.model.utg000091l.544.1	100	1123	0	0	672	1794	405	1527	0	2074
AagrBONN_evm.model.Sc2ySwM_117.664	AagrOXF_evm.model.utg000074l.56.1	96.44	956	29	3	1	951	1	956	0	1572
AagrBONN_evm.model.Sc2ySwM_117.2681	AagrOXF_evm.model.utg000091l.57.1	100	1065	0	0	1	1065	1	1065	0	1967
AagrBONN_evm.model.Sc2ySwM_117.150	AagrOXF_evm.model.utg000063l.189.1	100	197	0	0	1	197	1	197	2e-100	364
AagrBONN_evm.model.Sc2ySwM_117.447	AagrOXF_evm.model.utg000063l.467.1	100	1422	0	0	220	1641	76	1497	0	2627
AagrBONN_evm.model.Sc2ySwM_117.4141	AagrOXF_evm.model.utg000061l.21.1	88.49	1425	156	6	19	1436	1303	2726	0	1716
AagrBONN_evm.model.Sc2ySwM_117.4033	AagrOXF_evm.model.utg000061l.152.1	98.24	1994	12	6	1	1971	442	2435	0	3467
AagrBONN_evm.model.Sc2ySwM_117.52	AagrOXF_evm.model.utg000063l.66.3	100	8595	0	0	559	9153	1	8595	0	15870
AagrBONN_evm.model.Sc2ySwM_117.3890	AagrOXF_evm.model.utg000081l.110.3	99.54	2839	0	5	284	3121	184	3010	0	5158
AagrBONN_evm.model.Sc2ySwM_117.3908	AagrOXF_evm.model.utg000081l.91.1	100	490	0	0	1	490	1	490	0	905
AagrBONN_evm.model.Sc2ySwM_117.763	AagrOXF_evm.model.utg000083l.545.1	100	303	0	0	1	303	1	303	2e-159	560
AagrBONN_evm.model.Sc2ySwM_117.1430	AagrOXF_evm.model.utg000095l.3.1	100	799	0	0	1	799	1	799	0	1476
AagrBONN_evm.model.Sc2ySwM_117.373	AagrOXF_evm.model.utg000063l.401.5	100	615	0	0	1	615	1	615	0	1136
AagrBONN_evm.model.Sc2ySwM_117.1057	AagrOXF_evm.model.utg000083l.266.1	100	1487	0	0	1	1487	1	1487	0	2747
AagrBONN_evm.model.Sc2ySwM_117.2160	AagrOXF_evm.model.utg000103l.57.1	99.94	1566	1	0	1	1566	1	1566	0	2887
AagrBONN_evm.model.Sc2ySwM_117.2804	AagrOXF_evm.model.utg000091l.185.1	89.94	805	51	27	1	787	1	793	0	1011
AagrBONN_evm.model.Sc2ySwM_117.643	AagrOXF_evm.model.utg000035l.70.1	100	4065	0	0	1	4065	1	4065	0	7507
AagrBONN_evm.model.Sc2ySwM_117.1002	AagrOXF_evm.model.utg000083l.326.4	100	834	0	0	1	834	1	834	0	1541
AagrBONN_evm.model.Sc2ySwM_117.44	AagrOXF_evm.model.utg000063l.56.1	100	370	0	0	1	370	1	370	0	684
AagrBONN_evm.model.Sc2ySwM_117.3516	AagrOXF_evm.model.utg000113l.72.1	100	1968	0	0	1	1968	1	1968	0	3635
AagrBONN_evm.model.Sc2ySwM_117.2911	AagrOXF_evm.model.utg000031l.1.1	96.52	892	25	5	1473	2364	750	1635	0	1471
AagrBONN_evm.model.Sc2ySwM_117.280	AagrOXF_evm.model.utg000054l.17.1	96.52	632	21	1	38	668	145	776	0	1044
AagrBONN_evm.model.Sc2ySwM_117.1863	AagrOXF_evm.model.utg000002l.257.4	100	1092	0	0	1	1092	1	1092	0	2017
AagrBONN_evm.model.Sc2ySwM_117.2830	AagrOXF_evm.model.utg000091l.208.1	99.96	2299	1	0	375	2673	567	2865	0	4241
AagrBONN_evm.model.Sc2ySwM_117.3576	AagrOXF_evm.model.utg000033l.120.1	98.06	2573	48	1	346	2916	1	2573	0	4473
AagrBONN_evm.model.Sc2ySwM_117.3580	AagrOXF_evm.model.utg000086l.5.1	100	1737	0	0	1	1737	1	1737	0	3208
AagrBONN_evm.model.Sc2ySwM_117.2005	AagrOXF_evm.model.utg000109l.182.1	96.88	192	4	1	1	190	199	390	4e-87	320
AagrBONN_evm.model.Sc2ySwM_117.2785__2786	AagrOXF_evm.model.utg000091l.166.1	99.92	2433	2	0	1	2433	1	2433	0	4482
AagrBONN_evm.model.Sc2ySwM_117.1056	AagrOXF_evm.model.utg000083l.267.1	100	771	0	0	1	771	1	771	0	1424
AagrBONN_evm.model.Sc2ySwM_117.1278	AagrOXF_evm.model.utg000083l.34.1	100	486	0	0	1	486	1	486	0	898
AagrBONN_evm.model.Sc2ySwM_117.2226	AagrOXF_evm.model.utg000103l.121.1	100	543	0	0	1	543	1	543	0	1003
AagrBONN_evm.model.Sc2ySwM_117.4069	AagrOXF_evm.model.utg000018l.608.1	93.77	1685	103	2	885	2568	2217	3900	0	2529
AagrBONN_evm.model.Sc2ySwM_117.3185	AagrOXF_evm.model.utg000091l.583.1	100	1857	0	0	1	1857	1	1857	0	3430
AagrBONN_evm.model.Sc2ySwM_117.1417	AagrOXF_evm.model.utg000095l.15.1	100	684	0	0	1	684	1	684	0	1264
AagrBONN_evm.model.Sc2ySwM_117.534	AagrOXF_evm.model.utg000063l.570.1	99.97	3891	1	0	1	3891	1	3891	0	7180
AagrBONN_evm.model.Sc2ySwM_117.2553	AagrOXF_evm.model.utg000059l.105.1	99.59	246	1	0	1	246	1	246	4e-126	449
AagrBONN_evm.model.Sc2ySwM_117.3600	AagrOXF_evm.model.utg000074l.55.1	98.51	268	3	1	307	573	1	268	2e-132	472
AagrBONN_evm.model.Sc2ySwM_117.3744	AagrOXF_evm.model.utg000081l.271.1	100	1176	0	0	1	1176	1	1176	0	2172
AagrBONN_evm.model.Sc2ySwM_117.2597	AagrOXF_evm.model.utg000059l.62.1	100	1902	0	0	1	1902	1	1902	0	3513
AagrBONN_evm.model.Sc2ySwM_117.461	AagrOXF_evm.model.utg000063l.486.1	100	1131	0	0	1	1131	1	1131	0	2089
AagrBONN_evm.model.Sc2ySwM_117.1386	AagrOXF_evm.model.utg000095l.43.1	100	1725	0	0	1	1725	1	1725	0	3186
AagrBONN_evm.model.Sc2ySwM_117.422	AagrOXF_evm.model.utg000074l.56.1	98.84	692	8	0	1	692	1	692	0	1234
AagrBONN_evm.model.Sc2ySwM_117.3129	AagrOXF_evm.model.utg000091l.525.1	100	297	0	0	1	297	1	297	5e-156	549
AagrBONN_evm.model.Sc2ySwM_117.3425	AagrOXF_evm.model.utg000100l.1.1	100	39	0	0	1192	1230	1695	1657	6e-12	73.1
AagrBONN_evm.model.Sc2ySwM_117.2504	AagrOXF_evm.model.utg000059l.161.1	99.94	1671	1	0	1	1671	1	1671	0	3081
AagrBONN_evm.model.Sc2ySwM_117.274	AagrOXF_evm.model.utg000063l.305.1	99.91	3228	3	0	2122	5349	2557	5784	0	5945
AagrBONN_evm.model.Sc2ySwM_117.2078	AagrOXF_evm.model.utg000002l.23.1	100	576	0	0	1	576	1	576	0	1064
AagrBONN_evm.model.Sc2ySwM_117.1607	AagrOXF_evm.model.utg000113l.163.1	96.76	802	26	0	1678	2479	1	802	0	1338
AagrBONN_evm.model.Sc2ySwM_117.4072	AagrOXF_evm.model.utg000061l.98.1	100	1059	0	0	1	1059	1	1059	0	1956
AagrBONN_evm.model.Sc2ySwM_117.1183	AagrOXF_evm.model.utg000083l.136.1	100	282	0	0	1	282	1	282	1e-147	521
AagrBONN_evm.model.Sc2ySwM_117.3707	AagrOXF_evm.model.utg000081l.310.1	100	412	0	0	10	421	1	412	0	761
AagrBONN_evm.model.Sc2ySwM_117.1805	AagrOXF_evm.model.utg000002l.317.1	100	407	0	0	335	741	404	810	0	752
AagrBONN_evm.model.Sc2ySwM_117.2240	AagrOXF_evm.model.utg000103l.131.1	100	2142	0	0	1	2142	1	2142	0	3956
AagrBONN_evm.model.Sc2ySwM_117.1086	AagrOXF_evm.model.utg000083l.235.2	100	2883	0	0	1	2883	520	3402	0	5325
AagrBONN_evm.model.Sc2ySwM_117.175	AagrOXF_evm.model.utg000063l.210.1	100	5571	0	0	382	5952	1	5571	0	10290
AagrBONN_evm.model.Sc2ySwM_117.2014	AagrOXF_evm.model.utg000002l.86.1	100	282	0	0	1	282	304	585	1e-147	521
AagrBONN_evm.model.Sc2ySwM_117.749	AagrOXF_evm.model.utg000083l.558.1	100	1140	0	0	1	1140	1	1140	0	2106
AagrBONN_evm.model.Sc2ySwM_117.3230	AagrOXF_evm.model.utg000091l.620.1	100	1332	0	0	1	1332	1	1332	0	2460
AagrBONN_evm.model.Sc2ySwM_117.1940	AagrOXF_evm.model.utg000002l.165.1	100	384	0	0	1	384	1	384	0	710
AagrBONN_evm.model.Sc2ySwM_117.2629	AagrOXF_evm.model.utg000146l.9.1	94.51	656	36	0	99	754	522	1177	0	1013
AagrBONN_evm.model.Sc2ySwM_117.1396	AagrOXF_evm.model.utg000095l.35.1	100	243	0	0	1	243	232	474	7e-126	449
AagrBONN_evm.model.Sc2ySwM_117.3615	AagrOXF_evm.model.utg000081l.401.1	100	201	0	0	1	201	133	333	1e-102	372
AagrBONN_evm.model.Sc2ySwM_117.327	AagrOXF_evm.model.utg000063l.353.1	100	255	0	0	1	255	1	255	9e-133	472
AagrBONN_evm.model.Sc2ySwM_117.2381	AagrOXF_evm.model.utg000059l.311.1	100	855	0	0	1	855	1	855	0	1580
AagrBONN_evm.model.Sc2ySwM_117.628	AagrOXF_evm.model.utg000035l.54.1	100	5109	0	0	1	5109	16	5124	0	9435
AagrBONN_evm.model.Sc2ySwM_117.4062	AagrOXF_evm.model.utg000061l.114.1	100	870	0	0	256	1125	1	870	0	1607
AagrBONN_evm.model.Sc2ySwM_117.4082	AagrOXF_evm.model.utg000061l.87.1	100	1044	0	0	307	1350	160	1203	0	1929
AagrBONN_evm.model.Sc2ySwM_117.2517	AagrOXF_evm.model.utg000059l.142.1	100	542	0	0	1	542	1	542	0	1002
AagrBONN_evm.model.Sc2ySwM_117.2375	AagrOXF_evm.model.utg000059l.318.2	99.96	2406	1	0	1	2406	1	2406	0	4438
AagrBONN_evm.model.Sc2ySwM_117.3596	AagrOXF_evm.model.utg000031l.1.1	91.26	641	48	7	1	640	1084	1717	0	867
AagrBONN_evm.model.Sc2ySwM_117.1644	AagrOXF_evm.model.utg000002l.487.3	100	1155	0	0	1	1155	1	1155	0	2134
AagrBONN_evm.model.Sc2ySwM_117.941	AagrOXF_evm.model.utg000083l.376.1	100	222	0	0	1	222	10	231	2e-114	411
AagrBONN_evm.model.Sc2ySwM_117.2832	AagrOXF_evm.model.utg000104l.93.1	98.08	833	16	0	289	1121	1	833	0	1450
AagrBONN_evm.model.Sc2ySwM_117.1463	AagrOXF_evm.model.utg000002l.664__665.2	100	1074	0	0	1	1074	448	1521	0	1984
AagrBONN_evm.model.Sc2ySwM_117.3087	AagrOXF_evm.model.utg000006l.354.1	96.3	405	14	1	430	833	586	990	0	664
AagrBONN_evm.model.Sc2ySwM_117.4004	AagrOXF_evm.model.utg000061l.175.1	100	426	0	0	1	426	1	426	0	787
AagrBONN_evm.model.Sc2ySwM_117.2513	AagrOXF_evm.model.utg000059l.146.1	98.1	315	0	2	1	309	1	315	2e-154	544
AagrBONN_evm.model.Sc2ySwM_117.3885	AagrOXF_evm.model.utg000081l.115.1	100	1191	0	0	151	1341	1	1191	0	2200
AagrBONN_evm.model.Sc2ySwM_117.2909	AagrOXF_evm.model.utg000091l.293.1	100	35	0	0	1	35	502	536	1e-10	65.8
AagrBONN_evm.model.Sc2ySwM_117.2685	AagrOXF_evm.model.utg000091l.66.1	99.72	363	1	0	100	462	1	363	0	665
AagrBONN_evm.model.Sc2ySwM_117.2125	AagrOXF_evm.model.utg000103l.20.1	100	822	0	0	1	822	1	822	0	1519
AagrBONN_evm.model.Sc2ySwM_117.1802	AagrOXF_evm.model.utg000002l.320.1	100	528	0	0	1	528	1	528	0	976
AagrBONN_evm.model.Sc2ySwM_117.3060	AagrOXF_evm.model.utg000091l.445.1	100	1206	0	0	1	1206	1	1206	0	2228
AagrBONN_evm.model.Sc2ySwM_117.2261	AagrOXF_evm.model.utg000103l.153.1	99.72	703	2	0	1	703	1	703	0	1288
AagrBONN_evm.model.Sc2ySwM_117.498	AagrOXF_evm.model.utg000063l.528.5	100	1176	0	0	1	1176	1	1176	0	2172
AagrBONN_evm.model.Sc2ySwM_117.2211	AagrOXF_evm.model.utg000103l.104.1	100	755	0	0	491	1245	584	1338	0	1395
AagrBONN_evm.model.Sc2ySwM_117.1249	AagrOXF_evm.model.utg000083l.64.1	99.27	1234	5	4	891	2122	1263	2494	0	2226
AagrBONN_evm.model.Sc2ySwM_117.3298	AagrOXF_evm.model.utg000091l.689.1	100	255	0	0	22	276	127	381	1e-132	472
AagrBONN_evm.model.Sc2ySwM_117.4178	AagrOXF_evm.model.utg000013l.18.1	89.58	96	8	2	2	96	1424	1518	3e-27	121
AagrBONN_evm.model.Sc2ySwM_117.3284	AagrOXF_evm.model.utg000091l.672.2	100	753	0	0	301	1053	1	753	0	1391
AagrBONN_evm.model.Sc2ySwM_117.1545	AagrOXF_evm.model.utg000002l.592.1	100	621	0	0	1	621	1	621	0	1147
AagrBONN_evm.model.Sc2ySwM_117.602	AagrOXF_evm.model.utg000035l.31.1	100	345	0	0	1	345	1	345	0	638
AagrBONN_evm.model.Sc2ySwM_117.3706	AagrOXF_evm.model.utg000081l.311.1	100	1047	0	0	1	1047	1	1047	0	1934
AagrBONN_evm.model.Sc2ySwM_117.1302	AagrOXF_evm.model.utg000083l.6.1	100	2082	0	0	1	2082	1	2082	0	3845
AagrBONN_evm.model.Sc2ySwM_117.3568	AagrOXF_evm.model.utg000042l.227.1	94.82	251	13	0	185	435	305	555	1e-108	392
AagrBONN_evm.model.Sc2ySwM_117.3812	AagrOXF_evm.model.utg000081l.200.1	100	300	0	0	1	300	1	300	1e-157	555
AagrBONN_evm.model.Sc2ySwM_117.1885	AagrOXF_evm.model.utg000002l.237.2	96.93	1174	20	14	1	1161	1	1171	0	1954
AagrBONN_evm.model.Sc2ySwM_117.939	AagrOXF_evm.model.utg000003l.499.1	92.32	625	39	7	1	616	85	709	0	880
AagrBONN_evm.model.Sc2ySwM_117.2278	AagrOXF_evm.model.utg000103l.171.1	100	1365	0	0	1	1365	1	1365	0	2521
AagrBONN_evm.model.Sc2ySwM_117.899	AagrOXF_evm.model.utg000083l.416.1	100	1158	0	0	1	1158	1	1158	0	2139
AagrBONN_evm.model.Sc2ySwM_117.2648	AagrOXF_evm.model.utg000091l.13.2	100	1926	0	0	1	1926	1	1926	0	3557
AagrBONN_evm.model.Sc2ySwM_117.213	AagrOXF_evm.model.utg000063l.243.1	100	750	0	0	1	750	1	750	0	1386
AagrBONN_evm.model.Sc2ySwM_117.1221	AagrOXF_evm.model.utg000104l.93.1	95.58	339	14	1	644	981	484	822	4e-153	542
AagrBONN_evm.model.Sc2ySwM_117.1107	AagrOXF_evm.model.utg000083l.215.1	100	1818	0	0	1	1818	676	2493	0	3358
AagrBONN_evm.model.Sc2ySwM_117.459	AagrOXF_evm.model.utg000063l.484.1	100	1458	0	0	1	1458	1	1458	0	2693
AagrBONN_evm.model.Sc2ySwM_117.354	AagrOXF_evm.model.utg000063l.382.3	100	423	0	0	1	423	1	423	0	782
AagrBONN_evm.model.Sc2ySwM_117.2981	AagrOXF_evm.model.utg000091l.365.1	100	1137	0	0	1	1137	1	1137	0	2100
AagrBONN_evm.model.Sc2ySwM_117.3218	AagrOXF_evm.model.utg000091l.609.1	100	1461	0	0	1	1461	1	1461	0	2699
AagrBONN_evm.model.Sc2ySwM_117.2106	AagrOXF_evm.model.utg000103l.4.1	80.9	1094	153	32	56	1112	158	1232	0	811
AagrBONN_evm.model.Sc2ySwM_117.455	AagrOXF_evm.model.utg000063l.477.3	100	1161	0	0	1	1161	1	1161	0	2145
AagrBONN_evm.model.Sc2ySwM_117.3628	AagrOXF_evm.model.utg000081l.388.2	100	350	0	0	1	350	247	596	0	647
AagrBONN_evm.model.Sc2ySwM_117.2755	AagrOXF_evm.model.utg000091l.131.1	99.81	513	1	0	1	513	1	513	0	942
AagrBONN_evm.model.Sc2ySwM_117.1773	AagrOXF_evm.model.utg000002l.352.1	100	2238	0	0	1	2238	1	2238	0	4133
AagrBONN_evm.model.Sc2ySwM_117.2424	AagrOXF_evm.model.utg000059l.262.1	100	113	0	0	146	258	24	136	8e-54	209
AagrBONN_evm.model.Sc2ySwM_117.4023	AagrOXF_evm.model.utg000061l.157.1	100	140	0	0	39	178	2611	2472	1e-68	259
AagrBONN_evm.model.Sc2ySwM_117.3059	AagrOXF_evm.model.utg000091l.444.1	100	1728	0	0	1	1728	1	1728	0	3192
AagrBONN_evm.model.Sc2ySwM_117.3712	AagrOXF_evm.model.utg000081l.305.1	100	579	0	0	1	579	1	579	0	1070
AagrBONN_evm.model.Sc2ySwM_117.1452	AagrOXF_evm.model.utg000002l.678.1	100	435	0	0	20	454	128	562	0	804
AagrBONN_evm.model.Sc2ySwM_117.3176	AagrOXF_evm.model.utg000091l.574.1	100	854	0	0	62	915	143	996	0	1578
AagrBONN_evm.model.Sc2ySwM_117.3570	AagrOXF_evm.model.utg000113l.12.1	100	1124	0	0	14	1137	134	1257	0	2076
AagrBONN_evm.model.Sc2ySwM_117.3665	AagrOXF_evm.model.utg000077l.156.1	94.99	459	23	0	1614	2072	36	494	0	721
AagrBONN_evm.model.Sc2ySwM_117.3276	AagrOXF_evm.model.utg000091l.665.1	99.72	354	1	0	1	354	1021	1374	0	649
AagrBONN_evm.model.Sc2ySwM_117.2003	AagrOXF_evm.model.utg000002l.96.2	100	246	0	0	1	246	1	246	9e-128	455
AagrBONN_evm.model.Sc2ySwM_117.2891	AagrOXF_evm.model.utg000091l.231.1	99.95	2169	1	0	1	2169	1	2169	0	4000
AagrBONN_evm.model.Sc2ySwM_117.3186	AagrOXF_evm.model.utg000091l.584.1	100	303	0	0	1	303	70	372	2e-159	560
AagrBONN_evm.model.Sc2ySwM_117.2076	AagrOXF_evm.model.utg000002l.24.1	99.96	2394	1	0	412	2805	1	2394	0	4416
AagrBONN_evm.model.Sc2ySwM_117.285	AagrOXF_evm.model.utg000063l.311.1	100	321	0	0	1	321	1	321	2e-169	593
AagrBONN_evm.model.Sc2ySwM_117.722	AagrOXF_evm.model.utg000035l.160.1	100	348	0	0	1	348	1	348	0	643
AagrBONN_evm.model.Sc2ySwM_117.2280	AagrOXF_evm.model.utg000103l.173.1	100	261	0	0	1	261	1	261	4e-136	483
AagrBONN_evm.model.Sc2ySwM_117.530	AagrOXF_evm.model.utg000063l.566.1	100	2133	0	0	1	2133	1	2133	0	3940
AagrBONN_evm.model.Sc2ySwM_117.1937	AagrOXF_evm.model.utg000002l.168.1	100	1053	0	0	1	1053	1	1053	0	1945
AagrBONN_evm.model.Sc2ySwM_117.2615	AagrOXF_evm.model.utg000059l.43.1	100	657	0	0	1	657	1	657	0	1214
AagrBONN_evm.model.Sc2ySwM_117.2927	AagrOXF_evm.model.utg000091l.308.1	100	279	0	0	1	279	1	279	5e-146	516
AagrBONN_evm.model.Sc2ySwM_117.3798	AagrOXF_evm.model.utg000107l.42.1	87.4	2539	312	8	1	2535	250	2784	0	2909
AagrBONN_evm.model.Sc2ySwM_117.3929	AagrOXF_evm.model.utg000081l.68.1	100	74	0	0	167	240	1	74	4e-32	137
AagrBONN_evm.model.Sc2ySwM_117.3336	AagrOXF_evm.model.utg000091l.720.1	99.48	384	2	0	121	504	1	384	0	699
AagrBONN_evm.model.Sc2ySwM_117.1625	AagrOXF_evm.model.utg000002l.509.4	100	2274	0	0	1	2274	1	2274	0	4200
AagrBONN_evm.model.Sc2ySwM_117.1291	AagrOXF_evm.model.utg000083l.19.1	99.92	1266	1	0	1	1266	40	1305	0	2333
AagrBONN_evm.model.Sc2ySwM_117.2902	AagrOXF_evm.model.utg000091l.220.1	100	321	0	0	7	327	1	321	2e-169	593
AagrBONN_evm.model.Sc2ySwM_117.1145	AagrOXF_evm.model.utg000083l.172.1	100	279	0	0	1	279	1	279	5e-146	516
AagrBONN_evm.model.Sc2ySwM_117.130	AagrOXF_evm.model.utg000063l.165.1	100	1491	0	0	1	1491	1	1491	0	2754
AagrBONN_evm.model.Sc2ySwM_117.1296	AagrOXF_evm.model.utg000083l.13.1	100	1482	0	0	1	1482	520	2001	0	2737
AagrBONN_evm.model.Sc2ySwM_117.3011	AagrOXF_evm.model.utg000059l.13.1	98.33	1015	17	0	838	1852	1	1015	0	1781
AagrBONN_evm.model.Sc2ySwM_117.1097	AagrOXF_evm.model.utg000083l.223.1	100	432	0	0	1	432	1	432	0	798
AagrBONN_evm.model.Sc2ySwM_117.4079	AagrOXF_evm.model.utg000061l.90.1	100	998	0	0	413	1410	548	1545	0	1844
AagrBONN_evm.model.Sc2ySwM_117.39	AagrOXF_evm.model.utg000063l.52.2	100	1923	0	0	1	1923	1	1923	0	3552
AagrBONN_evm.model.Sc2ySwM_117.2612	AagrOXF_evm.model.utg000059l.46.1	100	597	0	0	1	597	1	597	0	1103
AagrBONN_evm.model.Sc2ySwM_117.3286	AagrOXF_evm.model.utg000091l.674.1	99.94	1620	1	0	1	1620	1	1620	0	2987
AagrBONN_evm.model.Sc2ySwM_117.1121	AagrOXF_evm.model.utg000083l.200.1	100	1641	0	0	1	1641	7	1647	0	3031
AagrBONN_evm.model.Sc2ySwM_117.2115	AagrOXF_evm.model.utg000103l.12.2	100	534	0	0	1	534	1	534	0	987
AagrBONN_evm.model.Sc2ySwM_117.571	AagrOXF_evm.model.utg000063l.621.1	100	231	0	0	1	231	1	231	2e-119	427
AagrBONN_evm.model.Sc2ySwM_117.2532	AagrOXF_evm.model.utg000049l.790.1	97.67	430	9	1	1	430	1	429	0	737
AagrBONN_evm.model.Sc2ySwM_117.2153	AagrOXF_evm.model.utg000103l.50.1	100	831	0	0	1	831	1	831	0	1535
AagrBONN_evm.model.Sc2ySwM_117.2031	AagrOXF_evm.model.utg000002l.68.4	100	1395	0	0	1	1395	1	1395	0	2577
AagrBONN_evm.model.Sc2ySwM_117.2838	AagrOXF_evm.model.utg000091l.285.1	100	1077	0	0	1	1077	1	1077	0	1989
AagrBONN_evm.model.Sc2ySwM_117.1300	AagrOXF_evm.model.utg000083l.8.1	100	258	0	0	1	258	1	258	2e-134	477
AagrBONN_evm.model.Sc2ySwM_117.2772	AagrOXF_evm.model.utg000091l.154.4	100	549	0	0	1	549	1	549	0	1014
AagrBONN_evm.model.Sc2ySwM_117.4015	AagrOXF_evm.model.utg000061l.165.2	100	807	0	0	1	807	1	807	0	1491
AagrBONN_evm.model.Sc2ySwM_117.1543	AagrOXF_evm.model.utg000002l.594.1	100	927	0	0	1	927	61	987	0	1712
AagrBONN_evm.model.Sc2ySwM_117.1154	AagrOXF_evm.model.utg000083l.164.1	100	1536	0	0	1	1536	1	1536	0	2837
AagrBONN_evm.model.Sc2ySwM_117.3046__3047	AagrOXF_evm.model.utg000091l.433__434.3	100	972	0	0	1	972	343	1314	0	1796
AagrBONN_evm.model.Sc2ySwM_117.1252	AagrOXF_evm.model.utg000083l.61.2	100	1731	0	0	289	2019	739	2469	0	3197
AagrBONN_evm.model.Sc2ySwM_117.2274	AagrOXF_evm.model.utg000103l.166.1	100	261	0	0	1	261	1	261	4e-136	483
AagrBONN_evm.model.Sc2ySwM_117.700	AagrOXF_evm.model.utg000035l.128.1	100	840	0	0	1	840	1	840	0	1552
AagrBONN_evm.model.Sc2ySwM_117.1508	AagrOXF_evm.model.utg000002l.615.1	100	951	0	0	1	951	1252	2202	0	1757
AagrBONN_evm.model.Sc2ySwM_117.3117	AagrOXF_evm.model.utg000091l.511.1	100	612	0	0	1	612	1	612	0	1131
AagrBONN_evm.model.Sc2ySwM_117.2411	AagrOXF_evm.model.utg000059l.282.2	100	435	0	0	1	435	157	591	0	804
AagrBONN_evm.model.Sc2ySwM_117.848	AagrOXF_evm.model.utg000083l.448.1	100	747	0	0	1	747	1	747	0	1380
AagrBONN_evm.model.Sc2ySwM_117.2858	AagrOXF_evm.model.utg000091l.265.1	100	1875	0	0	1	1875	1	1875	0	3463
AagrBONN_evm.model.Sc2ySwM_117.364	AagrOXF_evm.model.utg000063l.389.1	100	222	0	0	109	330	1	222	9e-114	411
AagrBONN_evm.model.Sc2ySwM_117.526	AagrOXF_evm.model.utg000017l.40.1	92.82	418	29	1	1	418	55	471	2e-172	604
AagrBONN_evm.model.Sc2ySwM_117.3160	AagrOXF_evm.model.utg000091l.556.3	100	633	0	0	1	633	1	633	0	1170
AagrBONN_evm.model.Sc2ySwM_117.1425	AagrOXF_evm.model.utg000095l.7.1	100	1176	0	0	1	1176	343	1518	0	2172
AagrBONN_evm.model.Sc2ySwM_117.1569	AagrOXF_evm.model.utg000002l.565.1	100	828	0	0	1	828	1	828	0	1530
AagrBONN_evm.model.Sc2ySwM_117.3743	AagrOXF_evm.model.utg000081l.272.1	100	522	0	0	1	522	1	522	0	965
AagrBONN_evm.model.Sc2ySwM_117.2196	AagrOXF_evm.model.utg000103l.95.1	100	1350	0	0	1	1350	1	1350	0	2494
AagrBONN_evm.model.Sc2ySwM_117.51	AagrOXF_evm.model.utg000063l.65.4	99.72	363	0	1	23	384	451	813	0	664
AagrBONN_evm.model.Sc2ySwM_117.2700	AagrOXF_evm.model.utg000027l.178.1	95.74	141	6	0	1	141	1	141	2e-59	228
AagrBONN_evm.model.Sc2ySwM_117.1688	AagrOXF_evm.model.utg000009l.428.3	97.95	536	11	0	280	815	19	554	0	929
AagrBONN_evm.model.Sc2ySwM_117.3234	AagrOXF_evm.model.utg000091l.624.1	100	847	0	0	1	847	1	847	0	1565
AagrBONN_evm.model.Sc2ySwM_117.3443	AagrOXF_evm.model.utg000113l.140.2	100	199	0	0	61	259	1	199	2e-101	368
AagrBONN_evm.model.Sc2ySwM_117.484	AagrOXF_evm.model.utg000063l.515.1	100	892	0	0	1	892	1	892	0	1648
AagrBONN_evm.model.Sc2ySwM_117.3532	AagrOXF_evm.model.utg000113l.52.1	100	249	0	0	1	249	1	249	2e-129	460
AagrBONN_evm.model.Sc2ySwM_117.3253	AagrOXF_evm.model.utg000091l.641.1	100	774	0	0	52	825	1	774	0	1430
AagrBONN_evm.model.Sc2ySwM_117.3181	AagrOXF_evm.model.utg000091l.579.1	100	1068	0	0	1	1068	298	1365	0	1973
AagrBONN_evm.model.Sc2ySwM_117.3910	AagrOXF_evm.model.utg000081l.87.1	100	405	0	0	1	405	1	405	0	749
AagrBONN_evm.model.Sc2ySwM_117.512	AagrOXF_evm.model.utg000005l.502.1	97.89	521	11	0	1	521	1	521	0	902
AagrBONN_evm.model.Sc2ySwM_117.2289	AagrOXF_evm.model.utg000103l.182.1	100	897	0	0	1	897	1	897	0	1657
AagrBONN_evm.model.Sc2ySwM_117.3392	AagrOXF_evm.model.utg000113l.198.1	100	1395	0	0	1	1395	1	1395	0	2577
AagrBONN_evm.model.Sc2ySwM_117.4158	AagrOXF_evm.model.utg000009l.122.1	90.83	2607	239	0	34	2640	559	3165	0	3491
AagrBONN_evm.model.Sc2ySwM_117.3136	AagrOXF_evm.model.utg000091l.532.1	100	213	0	0	1	213	1	213	2e-109	394
AagrBONN_evm.model.Sc2ySwM_117.30	AagrOXF_evm.model.utg000047l.36.1	96.09	717	15	6	1	717	65	768	0	1157
AagrBONN_evm.model.Sc2ySwM_117.1678	AagrOXF_evm.model.utg000002l.453.2	100	1683	0	0	1	1683	1	1683	0	3109
AagrBONN_evm.model.Sc2ySwM_117.4154	AagrOXF_evm.model.utg000009l.122.1	88.28	2303	270	0	2	2304	863	3165	0	2758
AagrBONN_evm.model.Sc2ySwM_117.2238	AagrOXF_evm.model.utg000103l.129.1	100	627	0	0	1	627	1	627	0	1158
AagrBONN_evm.model.Sc2ySwM_117.171	AagrOXF_evm.model.utg000063l.207.2	100	645	0	0	1	645	1	645	0	1192
AagrBONN_evm.model.Sc2ySwM_117.2337	AagrOXF_evm.model.utg000059l.360.1	100	306	0	0	1	306	1	306	5e-161	566
AagrBONN_evm.model.Sc2ySwM_117.1974	AagrOXF_evm.model.utg000116l.429.2	94.85	136	5	2	502	636	1	135	6e-54	211
AagrBONN_evm.model.Sc2ySwM_117.3511	AagrOXF_evm.model.utg000113l.78.1	100	1491	0	0	1	1491	1	1491	0	2754
AagrBONN_evm.model.Sc2ySwM_117.2493	AagrOXF_evm.model.utg000059l.172.1	99.9	996	1	0	1	996	1	996	0	1834
AagrBONN_evm.model.Sc2ySwM_117.2328	AagrOXF_evm.model.utg000059l.369.1	100	318	0	0	1	318	1	318	1e-167	588
AagrBONN_evm.model.Sc2ySwM_117.546	AagrOXF_evm.model.utg000063l.605.1	100	936	0	0	1	936	1	936	0	1729
AagrBONN_evm.model.Sc2ySwM_117.13	AagrOXF_evm.model.utg000063l.31.1	100	1782	0	0	1	1782	328	2109	0	3291
AagrBONN_evm.model.Sc2ySwM_117.253	AagrOXF_evm.model.utg000063l.287.3	100	1164	0	0	1	1164	1	1164	0	2150
AagrBONN_evm.model.Sc2ySwM_117.2359	AagrOXF_evm.model.utg000035l.425.1	89.4	1708	166	7	16	1723	46	1738	0	2137
AagrBONN_evm.model.Sc2ySwM_117.685	AagrOXF_evm.model.utg000035l.113.1	100	477	0	0	1	477	1	477	0	881
AagrBONN_evm.model.Sc2ySwM_117.1255	AagrOXF_evm.model.utg000083l.58.1	100	747	0	0	385	1131	397	1143	0	1380
AagrBONN_evm.model.Sc2ySwM_117.179	AagrOXF_evm.model.utg000063l.215.1	100	552	0	0	1	552	1	552	0	1020
AagrBONN_evm.model.Sc2ySwM_117.3502	AagrOXF_evm.model.utg000113l.86.3	100	756	0	0	1	756	1	756	0	1397
AagrBONN_evm.model.Sc2ySwM_117.2376	AagrOXF_evm.model.utg000059l.317.1	100	1266	0	0	1	1266	1	1266	0	2338
AagrBONN_evm.model.Sc2ySwM_117.3947	AagrOXF_evm.model.utg000081l.48.1	100	750	0	0	1	750	379	1128	0	1386
AagrBONN_evm.model.Sc2ySwM_117.1799	AagrOXF_evm.model.utg000002l.323.4	99.94	1803	1	0	1	1803	1	1803	0	3325
AagrBONN_evm.model.Sc2ySwM_117.3223	AagrOXF_evm.model.utg000091l.612.1	96.95	852	1	13	294	1145	507	1333	0	1406
AagrBONN_evm.model.Sc2ySwM_117.1214	AagrOXF_evm.model.utg000083l.104.1	99.86	720	1	0	1	720	1	720	0	1325
AagrBONN_evm.model.Sc2ySwM_117.2232	AagrOXF_evm.model.utg000093l.13.1	94.77	421	22	0	90	510	120	540	0	656
AagrBONN_evm.model.Sc2ySwM_117.1115	AagrOXF_evm.model.utg000083l.205.1	100	918	0	0	1	918	1	918	0	1696
AagrBONN_evm.model.Sc2ySwM_117.2107	AagrOXF_evm.model.utg000103l.4.1	99.77	1293	3	0	1	1293	1	1293	0	2372
AagrBONN_evm.model.Sc2ySwM_117.2256	AagrOXF_evm.model.utg000103l.148.1	99.94	1773	1	0	602	2374	812	2584	0	3269
AagrBONN_evm.model.Sc2ySwM_117.2956	AagrOXF_evm.model.utg000091l.349.1	100	2384	0	0	1	2384	1	2384	0	4403
AagrBONN_evm.model.Sc2ySwM_117.1868	AagrOXF_evm.model.utg000018l.24.1	98.81	252	3	0	1	252	1	252	4e-126	449
AagrBONN_evm.model.Sc2ySwM_117.1495	AagrOXF_evm.model.utg000002l.628.6	100	976	0	0	274	1249	1	976	0	1803
AagrBONN_evm.model.Sc2ySwM_117.549	AagrOXF_evm.model.utg000063l.599.1	100	336	0	0	1	336	1	336	1e-177	621
AagrBONN_evm.model.Sc2ySwM_117.3839	AagrOXF_evm.model.utg000081l.165.1	99.92	1218	1	0	1	1218	1	1218	0	2244
AagrBONN_evm.model.Sc2ySwM_117.985	AagrOXF_evm.model.utg000083l.342.1	100	1086	0	0	1	1086	1	1086	0	2006
AagrBONN_evm.model.Sc2ySwM_117.3418	AagrOXF_evm.model.utg000113l.167.1	100	369	0	0	1	369	1	369	0	682
AagrBONN_evm.model.Sc2ySwM_117.714	AagrOXF_evm.model.utg000035l.150.1	100	205	0	0	1	205	1	205	5e-105	379
AagrBONN_evm.model.Sc2ySwM_117.1162	AagrOXF_evm.model.utg000083l.156.1	100	423	0	0	1	423	1	423	0	782
AagrBONN_evm.model.Sc2ySwM_117.3886	AagrOXF_evm.model.utg000081l.114.1	100	759	0	0	1	759	1	759	0	1402
AagrBONN_evm.model.Sc2ySwM_117.1424	AagrOXF_evm.model.utg000095l.8.1	100	663	0	0	1	663	1	663	0	1225
AagrBONN_evm.model.Sc2ySwM_117.493	AagrOXF_evm.model.utg000063l.524.1	100	324	0	0	1	324	1	324	5e-171	599
AagrBONN_evm.model.Sc2ySwM_117.3541	AagrOXF_evm.model.utg000113l.44.1	100	873	0	0	1	873	1	873	0	1613
AagrBONN_evm.model.Sc2ySwM_117.4094	AagrOXF_evm.model.utg000061l.75.1	100	540	0	0	1	540	1	540	0	998
AagrBONN_evm.model.Sc2ySwM_117.2885	AagrOXF_evm.model.utg000091l.239.1	100	91	0	0	23	113	408	498	1e-41	169
AagrBONN_evm.model.Sc2ySwM_117.3926	AagrOXF_evm.model.utg000081l.70.1	100	1500	0	0	1	1500	1	1500	0	2771
AagrBONN_evm.model.Sc2ySwM_117.4074	AagrOXF_evm.model.utg000061l.96.1	100	1892	0	0	1	1892	1	1892	0	3494
AagrBONN_evm.model.Sc2ySwM_117.3846	AagrOXF_evm.model.utg000081l.159.1	100	1198	0	0	1	1198	1	1198	0	2213
AagrBONN_evm.model.Sc2ySwM_117.2669	AagrOXF_evm.model.utg000091l.45.1	99.89	2856	3	0	1	2856	1	2856	0	5258
AagrBONN_evm.model.Sc2ySwM_117.3123	AagrOXF_evm.model.utg000091l.519.1	100	900	0	0	1	900	1	900	0	1663
AagrBONN_evm.model.Sc2ySwM_117.774	AagrOXF_evm.model.utg000083l.529.5	100	804	0	0	1	804	1	804	0	1485
AagrBONN_evm.model.Sc2ySwM_117.3936	AagrOXF_evm.model.utg000081l.61.1	100	1926	0	0	1	1926	298	2223	0	3557
AagrBONN_evm.model.Sc2ySwM_117.3734	AagrOXF_evm.model.utg000081l.282.1	100	297	0	0	1	297	1	297	5e-156	549
AagrBONN_evm.model.Sc2ySwM_117.1762	AagrOXF_evm.model.utg000002l.362.1	100	402	0	0	847	1248	202	603	0	743
AagrBONN_evm.model.Sc2ySwM_117.1395	AagrOXF_evm.model.utg000080l.59.1	93.61	438	8	10	4	421	40	477	0	636
AagrBONN_evm.model.Sc2ySwM_117.3861	AagrOXF_evm.model.utg000081l.144.1	100	1173	0	0	1	1173	1	1173	0	2167
AagrBONN_evm.model.Sc2ySwM_117.2767	AagrOXF_evm.model.utg000091l.148.1	99.82	552	1	0	1	552	1	552	0	1014
AagrBONN_evm.model.Sc2ySwM_117.1139	AagrOXF_evm.model.utg000083l.182.1	100	156	0	0	371	526	140	295	2e-77	289
AagrBONN_evm.model.Sc2ySwM_117.1580	AagrOXF_evm.model.utg000002l.554.1	100	1272	0	0	1	1272	1	1272	0	2350
AagrBONN_evm.model.Sc2ySwM_117.3887	AagrOXF_evm.model.utg000081l.113.1	98.54	1851	0	9	1	1824	1	1851	0	3243
AagrBONN_evm.model.Sc2ySwM_117.529	AagrOXF_evm.model.utg000063l.565.1	100	802	0	0	21	822	954	1755	0	1482
AagrBONN_evm.model.Sc2ySwM_117.3758	AagrOXF_evm.model.utg000081l.259.1	100	591	0	0	52	642	274	864	0	1092
AagrBONN_evm.model.Sc2ySwM_117.3721	AagrOXF_evm.model.utg000081l.296.1	100	450	0	0	1	450	1	450	0	832
AagrBONN_evm.model.Sc2ySwM_117.1962	AagrOXF_evm.model.utg000002l.141.3	100	1083	0	0	1	1083	1	1083	0	2001
AagrBONN_evm.model.Sc2ySwM_117.1729	AagrOXF_evm.model.utg000002l.395.1	100	117	0	0	142	258	97	213	5e-56	217
AagrBONN_evm.model.Sc2ySwM_117.1098	AagrOXF_evm.model.utg000083l.222.1	100	642	0	0	1	642	1	642	0	1186
AagrBONN_evm.model.Sc2ySwM_117.3141	AagrOXF_evm.model.utg000091l.538.1	100	2532	0	0	1	2532	1	2532	0	4676
AagrBONN_evm.model.Sc2ySwM_117.343	AagrOXF_evm.model.utg000063l.369.1	100	262	0	0	1	262	1	262	3e-136	484
AagrBONN_evm.model.Sc2ySwM_117.3462	AagrOXF_evm.model.utg000113l.121.1	100	927	0	0	529	1455	1	927	0	1712
AagrBONN_evm.model.Sc2ySwM_117.1412	AagrOXF_evm.model.utg000095l.20.1	100	1173	0	0	1	1173	1	1173	0	2167
AagrBONN_evm.model.Sc2ySwM_117.551	AagrOXF_evm.model.utg000063l.601.1	100	339	0	0	1	339	1	339	3e-179	627
AagrBONN_evm.model.Sc2ySwM_117.1949	AagrOXF_evm.model.utg000002l.155.2	100	705	0	0	1	705	1	705	0	1303
AagrBONN_evm.model.Sc2ySwM_117.2325	AagrOXF_evm.model.utg000103l.100.1	99.4	828	5	0	1	828	1	828	0	1502
AagrBONN_evm.model.Sc2ySwM_117.2578	AagrOXF_evm.model.utg000059l.80.1	99.91	1173	1	0	1	1173	1	1173	0	2161
AagrBONN_evm.model.Sc2ySwM_117.3501	AagrOXF_evm.model.utg000113l.87.1	100	1710	0	0	1	1710	1	1710	0	3158
AagrBONN_evm.model.Sc2ySwM_117.1210	AagrOXF_evm.model.utg000074l.62.1	91.36	428	21	16	265	680	1	424	8e-162	571
AagrBONN_evm.model.Sc2ySwM_117.3192	AagrOXF_evm.model.utg000091l.590.1	100	540	0	0	1	540	1	540	0	998
AagrBONN_evm.model.Sc2ySwM_117.2655	AagrOXF_evm.model.utg000091l.22.1	100	324	0	0	6	329	75	398	1e-170	599
AagrBONN_evm.model.Sc2ySwM_117.1919	AagrOXF_evm.model.utg000002l.188.1	99.62	261	1	0	118	378	1	261	3e-134	477
AagrBONN_evm.model.Sc2ySwM_117.1349	AagrOXF_evm.model.utg000095l.83.1	100	142	0	0	78	219	126	267	5e-70	263
AagrBONN_evm.model.Sc2ySwM_117.2792	AagrOXF_evm.model.utg000091l.172.1	100	534	0	0	1	534	1	534	0	987
AagrBONN_evm.model.Sc2ySwM_117.2548	AagrOXF_evm.model.utg000059l.110.1	99.95	2019	1	0	1	2019	1	2019	0	3723
AagrBONN_evm.model.Sc2ySwM_117.3537	AagrOXF_evm.model.utg000113l.47.5	100	891	0	0	1	891	439	1329	0	1646
AagrBONN_evm.model.Sc2ySwM_117.3588	AagrOXF_evm.model.utg000162l.8.5	100	720	0	0	1	720	1	720	0	1330
AagrBONN_evm.model.Sc2ySwM_117.1229	AagrOXF_evm.model.utg000109l.101.1	97.79	453	10	0	370	822	1	453	0	782
AagrBONN_evm.model.Sc2ySwM_117.3424	AagrOXF_evm.model.utg000060l.41.1	89.71	340	18	5	142	465	338	676	3e-116	418
AagrBONN_evm.model.Sc2ySwM_117.3469	AagrOXF_evm.model.utg000113l.115.2	99.93	1494	1	0	1	1494	1	1494	0	2754
AagrBONN_evm.model.Sc2ySwM_117.4179	AagrOXF_evm.model.utg000050l.499.1	99.43	879	5	0	685	1563	1	879	0	1596
AagrBONN_evm.model.Sc2ySwM_117.1939	AagrOXF_evm.model.utg000002l.166.1	100	843	0	0	1	843	1	843	0	1557
AagrBONN_evm.model.Sc2ySwM_117.3794	AagrOXF_evm.model.utg000081l.224.1	99.46	372	1	1	22	393	572	942	0	675
AagrBONN_evm.model.Sc2ySwM_117.3736	AagrOXF_evm.model.utg000081l.279.1	100	444	0	0	1	444	1	444	0	821
AagrBONN_evm.model.Sc2ySwM_117.652	AagrOXF_evm.model.utg000035l.80.1	100	228	0	0	1	228	1	228	8e-118	422
AagrBONN_evm.model.Sc2ySwM_117.2668	AagrOXF_evm.model.utg000091l.41.1	100	594	0	0	1	594	1	594	0	1098
AagrBONN_evm.model.Sc2ySwM_117.2775	AagrOXF_evm.model.utg000091l.157.1	99.97	3225	1	0	1	3225	490	3714	0	5951
AagrBONN_evm.model.Sc2ySwM_117.2880	AagrOXF_evm.model.utg000091l.243.1	99.83	1212	2	0	1	1212	1	1212	0	2228
AagrBONN_evm.model.Sc2ySwM_117.4100	AagrOXF_evm.model.utg000061l.67.1	100	147	0	0	1	147	1	147	2e-72	272
AagrBONN_evm.model.Sc2ySwM_117.21	AagrOXF_evm.model.utg000063l.38.1	100	2796	0	0	1	2796	1	2796	0	5164
AagrBONN_evm.model.Sc2ySwM_117.496	AagrOXF_evm.model.utg000063l.527.3	100	2301	0	0	1	2301	1	2301	0	4250
AagrBONN_evm.model.Sc2ySwM_117.4093	AagrOXF_evm.model.utg000061l.76.1	100	378	0	0	1	378	1	378	0	699
AagrBONN_evm.model.Sc2ySwM_117.82	AagrOXF_evm.model.utg000063l.97.1	100	1290	0	0	94	1383	1	1290	0	2383
AagrBONN_evm.model.Sc2ySwM_117.3382	AagrOXF_evm.model.utg000113l.207.1	99.95	1941	1	0	1	1941	1	1941	0	3579
AagrBONN_evm.model.Sc2ySwM_117.1824	AagrOXF_evm.model.utg000002l.299.1	100	861	0	0	1	861	1	861	0	1591
AagrBONN_evm.model.Sc2ySwM_117.3104	AagrOXF_evm.model.utg000091l.497.1	99.9	995	1	0	89	1083	95	1089	0	1832
AagrBONN_evm.model.Sc2ySwM_117.2904	AagrOXF_evm.model.utg000091l.218.1	99.19	741	0	2	1	741	1	735	0	1330
AagrBONN_evm.model.Sc2ySwM_117.3969	AagrOXF_evm.model.utg000081l.23.1	99.9	976	0	1	1	976	1	975	0	1796
AagrBONN_evm.model.Sc2ySwM_117.1074	AagrOXF_evm.model.utg000083l.246.1	100	1646	0	0	353	1998	503	2148	0	3040
AagrBONN_evm.model.Sc2ySwM_117.2387	AagrOXF_evm.model.utg000059l.304.1	100	1612	0	0	204	1815	153	1764	0	2977
AagrBONN_evm.model.Sc2ySwM_117.347	AagrOXF_evm.model.utg000063l.375.1	100	938	0	0	341	1278	257	1194	0	1733
AagrBONN_evm.model.Sc2ySwM_117.40	AagrOXF_evm.model.utg000063l.53.1	100	638	0	0	1	638	1	638	0	1179
AagrBONN_evm.model.Sc2ySwM_117.419	AagrOXF_evm.model.utg000069l.70__71.1	83.76	1989	323	0	1	1989	1039	3027	0	1884
AagrBONN_evm.model.Sc2ySwM_117.709	AagrOXF_evm.model.utg000035l.145.1	100	3631	0	0	1	3631	1	3631	0	6706
AagrBONN_evm.model.Sc2ySwM_117.2230	AagrOXF_evm.model.utg000103l.123.1	100	402	0	0	1	402	1	402	0	743
AagrBONN_evm.model.Sc2ySwM_117.2799	AagrOXF_evm.model.utg000091l.179.4	100	573	0	0	1	573	1	573	0	1059
AagrBONN_evm.model.Sc2ySwM_117.1126	AagrOXF_evm.model.utg000083l.194.1	100	642	0	0	1	642	1	642	0	1186
AagrBONN_evm.model.Sc2ySwM_117.2637	AagrOXF_evm.model.utg000059l.19.1	100	849	0	0	1	849	121	969	0	1568
AagrBONN_evm.model.Sc2ySwM_117.3086	AagrOXF_evm.model.utg000091l.475.1	100	196	0	0	1	196	1	196	1e-99	363
AagrBONN_evm.model.Sc2ySwM_117.4099	AagrOXF_evm.model.utg000061l.68.1	100	1731	0	0	1	1731	1	1731	0	3197
AagrBONN_evm.model.Sc2ySwM_117.430	AagrOXF_evm.model.utg000013l.18.1	83.04	2754	452	13	241	2985	4	2751	0	2484
AagrBONN_evm.model.Sc2ySwM_117.799	AagrOXF_evm.model.utg000083l.501.1	100	432	0	0	1	432	1	432	0	798
AagrBONN_evm.model.Sc2ySwM_117.3530	AagrOXF_evm.model.utg000113l.54.6	100	1308	0	0	1	1308	1	1308	0	2416
AagrBONN_evm.model.Sc2ySwM_117.578	AagrOXF_evm.model.utg000035l.7.1	100	1713	0	0	1	1713	1	1713	0	3164
AagrBONN_evm.model.Sc2ySwM_117.1696	AagrOXF_evm.model.utg000057l.215.1	85.07	201	23	3	7	205	355	550	1e-50	198
AagrBONN_evm.model.Sc2ySwM_117.3095	AagrOXF_evm.model.utg000091l.486.1	100	973	0	0	507	1479	540	1512	0	1797
AagrBONN_evm.model.Sc2ySwM_117.934	AagrOXF_evm.model.utg000083l.380.1	100	579	0	0	1	579	1	579	0	1070
AagrBONN_evm.model.Sc2ySwM_117.2876	AagrOXF_evm.model.utg000091l.247.1	100	264	0	0	1	264	1	264	9e-138	488
AagrBONN_evm.model.Sc2ySwM_117.786	AagrOXF_evm.model.utg000083l.517.1	100	642	0	0	1	642	1	642	0	1186
AagrBONN_evm.model.Sc2ySwM_117.4102	AagrOXF_evm.model.utg000010l.442.1	87.2	2062	262	2	1	2061	1069	3129	0	2344
AagrBONN_evm.model.Sc2ySwM_117.837	AagrOXF_evm.model.utg000083l.457.1	100	223	0	0	1	223	1	223	1e-114	412
AagrBONN_evm.model.Sc2ySwM_117.3569	AagrOXF_evm.model.utg000086l.2.2	90.44	1109	104	2	432	1539	249	1356	0	1459
AagrBONN_evm.model.Sc2ySwM_117.1725	AagrOXF_evm.model.utg000002l.399.1	99.91	1083	1	0	1	1083	1	1083	0	1995
AagrBONN_evm.model.Sc2ySwM_117.3080	AagrOXF_evm.model.utg000091l.469.1	100	867	0	0	1	867	1	867	0	1602
AagrBONN_evm.model.Sc2ySwM_117.585	AagrOXF_evm.model.utg000035l.12.1	100	214	0	0	78	291	336	549	9e-110	396
AagrBONN_evm.model.Sc2ySwM_117.3669	AagrOXF_evm.model.utg000081l.349.1	100	1452	0	0	67	1518	1	1452	0	2682
AagrBONN_evm.model.Sc2ySwM_117.3941	AagrOXF_evm.model.utg000081l.56.1	100	810	0	0	1	810	1	810	0	1496
AagrBONN_evm.model.Sc2ySwM_117.1351	AagrOXF_evm.model.utg000095l.81.1	100	1050	0	0	1	1050	1	1050	0	1940
AagrBONN_evm.model.Sc2ySwM_117.517	AagrOXF_evm.model.utg000063l.548.2	100	1629	0	0	1	1629	1	1629	0	3009
AagrBONN_evm.model.Sc2ySwM_117.1444	AagrOXF_evm.model.utg000002l.685.1	100	624	0	0	1	624	1	624	0	1153
AagrBONN_evm.model.Sc2ySwM_117.415	AagrOXF_evm.model.utg000063l.441.3	100	1443	0	0	1	1443	1	1443	0	2665
AagrBONN_evm.model.Sc2ySwM_117.1808	AagrOXF_evm.model.utg000002l.315.1	100	408	0	0	1	408	520	927	0	754
AagrBONN_evm.model.Sc2ySwM_117.1526	AagrOXF_evm.model.utg000002l.586.1	100	990	0	0	1	990	199	1188	0	1829
AagrBONN_evm.model.Sc2ySwM_117.1612	AagrOXF_evm.model.utg000002l.524.1	100	1549	0	0	174	1722	294	1842	0	2861
AagrBONN_evm.model.Sc2ySwM_117.2386	AagrOXF_evm.model.utg000059l.305.1	100	1413	0	0	1	1413	1	1413	0	2610
AagrBONN_evm.model.Sc2ySwM_117.2781	AagrOXF_evm.model.utg000091l.162.1	100	1443	0	0	1	1443	1	1443	0	2665
AagrBONN_evm.model.Sc2ySwM_117.3327	AagrOXF_evm.model.utg000001l.254.1	100	207	0	0	1	207	1	207	4e-106	383
AagrBONN_evm.model.Sc2ySwM_117.3727	AagrOXF_evm.model.utg000081l.291.1	100	1035	0	0	1	1035	1	1035	0	1912
AagrBONN_evm.model.Sc2ySwM_117.903	AagrOXF_evm.model.utg000083l.412.1	100	1806	0	0	1	1806	1	1806	0	3336
AagrBONN_evm.model.Sc2ySwM_117.587	AagrOXF_evm.model.utg000035l.15.1	100	987	0	0	1	987	1	987	0	1823
AagrBONN_evm.model.Sc2ySwM_117.206	AagrOXF_evm.model.utg000063l.237.1	100	2001	0	0	1	2001	1	2001	0	3696
AagrBONN_evm.model.Sc2ySwM_117.2323	AagrOXF_evm.model.utg000103l.99.1	99.5	402	2	0	46	447	1	402	0	732
AagrBONN_evm.model.Sc2ySwM_117.7	AagrOXF_evm.model.utg000001l.257.1	95.67	670	6	5	978	1625	80	748	0	1055
AagrBONN_evm.model.Sc2ySwM_117.1528	AagrOXF_evm.model.utg000002l.588.1	100	693	0	0	1	693	1	693	0	1280
AagrBONN_evm.model.Sc2ySwM_117.898	AagrOXF_evm.model.utg000083l.417.1	100	3176	0	0	223	3398	634	3809	0	5866
AagrBONN_evm.model.Sc2ySwM_117.1175	AagrOXF_evm.model.utg000083l.142.1	99.93	1428	1	0	1	1428	1	1428	0	2632
AagrBONN_evm.model.Sc2ySwM_117.2490	AagrOXF_evm.model.utg000059l.176.1	99.89	906	1	0	1	906	1	906	0	1668
AagrBONN_evm.model.Sc2ySwM_117.3509	AagrOXF_evm.model.utg000113l.80.3	100	1080	0	0	1	1080	1	1080	0	1995
AagrBONN_evm.model.Sc2ySwM_117.3481	AagrOXF_evm.model.utg000113l.108.1	100	693	0	0	1	693	1	693	0	1280
AagrBONN_evm.model.Sc2ySwM_117.1936	AagrOXF_evm.model.utg000002l.169.1	100	1035	0	0	1	1035	1	1035	0	1912
AagrBONN_evm.model.Sc2ySwM_117.854	AagrOXF_evm.model.utg000083l.443.8	100	1971	0	0	1	1971	1	1971	0	3640
AagrBONN_evm.model.Sc2ySwM_117.2383	AagrOXF_evm.model.utg000059l.308.1	100	812	0	0	1	812	1	812	0	1500
AagrBONN_evm.model.Sc2ySwM_117.1691	AagrOXF_evm.model.utg000002l.437.1	100	324	0	0	1	324	1	324	5e-171	599
AagrBONN_evm.model.Sc2ySwM_117.67	AagrOXF_evm.model.utg000047l.110.1	96.54	1302	44	1	2912	4213	359	1659	0	2154
AagrBONN_evm.model.Sc2ySwM_117.510	AagrOXF_evm.model.utg000063l.540.1	100	1602	0	0	1	1602	1	1602	0	2959
AagrBONN_evm.model.Sc2ySwM_117.2271	AagrOXF_evm.model.utg000103l.163.1	100	1467	0	0	1	1467	1	1467	0	2710
AagrBONN_evm.model.Sc2ySwM_117.1909	AagrOXF_evm.model.utg000002l.199.1	100	735	0	0	1	735	1	735	0	1358
AagrBONN_evm.model.Sc2ySwM_117.377	AagrOXF_evm.model.utg000063l.405.1	100	980	0	0	1	980	1	980	0	1810
AagrBONN_evm.model.Sc2ySwM_117.2537	AagrOXF_evm.model.utg000059l.123.1	100	995	0	0	548	1542	623	1617	0	1838
AagrBONN_evm.model.Sc2ySwM_117.3197	AagrOXF_evm.model.utg000091l.594.1	100	4097	0	0	1	4097	1	4097	0	7566
AagrBONN_evm.model.Sc2ySwM_117.4107	AagrOXF_evm.model.utg000061l.60.1	99.96	2493	1	0	1	2493	1	2493	0	4599
AagrBONN_evm.model.Sc2ySwM_117.2867	AagrOXF_evm.model.utg000091l.254.1	100	1467	0	0	1	1467	1	1467	0	2710
AagrBONN_evm.model.Sc2ySwM_117.3682	AagrOXF_evm.model.utg000024l.309.1	80.54	1490	279	9	493	1978	925	2407	0	1134
AagrBONN_evm.model.Sc2ySwM_117.4044	AagrOXF_evm.model.utg000061l.133.1	100	678	0	0	1	678	1	678	0	1253
AagrBONN_evm.model.Sc2ySwM_117.3558	AagrOXF_evm.model.utg000113l.4.1	100	267	0	0	1	267	1	267	2e-139	494
AagrBONN_evm.model.Sc2ySwM_117.1995	AagrOXF_evm.model.utg000002l.106.2	99.76	2498	0	3	1	2498	139	2630	0	4575
AagrBONN_evm.model.Sc2ySwM_117.2582	AagrOXF_evm.model.utg000059l.76.1	100	726	0	0	1	726	1	726	0	1341
AagrBONN_evm.model.Sc2ySwM_117.2961	AagrOXF_evm.model.utg000091l.354.1	100	489	0	0	1	489	1	489	0	904
AagrBONN_evm.model.Sc2ySwM_117.2829	AagrOXF_evm.model.utg000091l.206.1	100	201	0	0	1	201	1	201	7e-103	372
AagrBONN_evm.model.Sc2ySwM_117.2796	AagrOXF_evm.model.utg000091l.176.6	99.92	1218	1	0	1	1218	1	1218	0	2244
AagrBONN_evm.model.Sc2ySwM_117.3262	AagrOXF_evm.model.utg000091l.658.1	100	312	0	0	274	585	625	936	5e-164	577
AagrBONN_evm.model.Sc2ySwM_117.2718	AagrOXF_evm.model.utg000091l.90.1	100	267	0	0	1	267	136	402	2e-139	494
AagrBONN_evm.model.Sc2ySwM_117.2762	AagrOXF_evm.model.utg000091l.137.1	99.75	396	1	0	1	396	1	396	0	726
AagrBONN_evm.model.Sc2ySwM_117.3806	AagrOXF_evm.model.utg000081l.207.1	100	1203	0	0	1	1203	1	1203	0	2222
AagrBONN_evm.model.Sc2ySwM_117.2139	AagrOXF_evm.model.utg000103l.35.1	98.6	1068	0	4	43	1095	1	1068	0	1875
AagrBONN_evm.model.Sc2ySwM_117.3935	AagrOXF_evm.model.utg000081l.62.1	100	1758	0	0	1	1758	1	1758	0	3247
AagrBONN_evm.model.Sc2ySwM_117.212	AagrOXF_evm.model.utg000063l.242.1	100	1743	0	0	1	1743	1	1743	0	3219
AagrBONN_evm.model.Sc2ySwM_117.2489	AagrOXF_evm.model.utg000059l.177.1	100	858	0	0	1	858	1	858	0	1585
AagrBONN_evm.model.Sc2ySwM_117.3934	AagrOXF_evm.model.utg000081l.63.1	100	1548	0	0	1	1548	1	1548	0	2859
AagrBONN_evm.model.Sc2ySwM_117.1303	AagrOXF_evm.model.utg000083l.5.1	100	984	0	0	1	984	1	984	0	1818
AagrBONN_evm.model.Sc2ySwM_117.2409	AagrOXF_evm.model.utg000012l.78.1	96.05	1596	63	0	1	1596	55	1650	0	2599
AagrBONN_evm.model.Sc2ySwM_117.1848	AagrOXF_evm.model.utg000002l.271.7	100	2502	0	0	847	3348	1	2502	0	4621
AagrBONN_evm.model.Sc2ySwM_117.239	AagrOXF_evm.model.utg000063l.272.1	100	968	0	0	1	968	1	968	0	1788
AagrBONN_evm.model.Sc2ySwM_117.3830	AagrOXF_evm.model.utg000081l.180.1	99.92	1209	1	0	1	1209	1	1209	0	2228
AagrBONN_evm.model.Sc2ySwM_117.3371	AagrOXF_evm.model.utg000113l.218.1	100	1599	0	0	1	1599	1	1599	0	2953
AagrBONN_evm.model.Sc2ySwM_117.2321	AagrOXF_evm.model.utg000059l.375.1	100	2571	0	0	1	2571	1	2571	0	4748
AagrBONN_evm.model.Sc2ySwM_117.2130	AagrOXF_evm.model.utg000009l.205.1	98.04	1073	20	1	1	1073	1660	2731	0	1864
AagrBONN_evm.model.Sc2ySwM_117.68	AagrOXF_evm.model.utg000063l.84.4	100	963	0	0	1	963	1	963	0	1779
AagrBONN_evm.model.Sc2ySwM_117.2657	AagrOXF_evm.model.utg000091l.24.1	99.8	502	0	1	100	600	36	537	0	920
AagrBONN_evm.model.Sc2ySwM_117.1668	AagrOXF_evm.model.utg000002l.463.1	100	1242	0	0	1	1242	1	1242	0	2294
AagrBONN_evm.model.Sc2ySwM_117.1674	AagrOXF_evm.model.utg000002l.457.4	100	1959	0	0	1	1959	1	1959	0	3618
AagrBONN_evm.model.Sc2ySwM_117.3621	AagrOXF_evm.model.utg000081l.396.5	100	2590	0	0	219	2808	249	2838	0	4783
AagrBONN_evm.model.Sc2ySwM_117.2488	AagrOXF_evm.model.utg000059l.178.1	100	870	0	0	1	870	1	870	0	1607
AagrBONN_evm.model.Sc2ySwM_117.3624	AagrOXF_evm.model.utg000081l.392.1	99.76	1234	0	1	1158	2391	1101	2331	0	2259
AagrBONN_evm.model.Sc2ySwM_117.4150	AagrOXF_evm.model.utg000042l.460.2	89.52	2892	280	13	193	3062	190	3080	0	3640
AagrBONN_evm.model.Sc2ySwM_117.56	AagrOXF_evm.model.utg000063l.71.1	100	951	0	0	1	951	1	951	0	1757
AagrBONN_evm.model.Sc2ySwM_117.2447	AagrOXF_evm.model.utg000059l.239.1	100	750	0	0	1	750	106	855	0	1386
AagrBONN_evm.model.Sc2ySwM_117.1969	AagrOXF_evm.model.utg000002l.132.1	100	1194	0	0	1	1194	1	1194	0	2206
AagrBONN_evm.model.Sc2ySwM_117.1075	AagrOXF_evm.model.utg000083l.244.1	98.57	1952	28	0	1	1952	1	1952	0	3450
AagrBONN_evm.model.Sc2ySwM_117.642	AagrOXF_evm.model.utg000035l.69.3	100	1109	0	0	1	1109	1	1109	0	2049
AagrBONN_evm.model.Sc2ySwM_117.2177	AagrOXF_evm.model.utg000103l.76.1	100	567	0	0	1	567	1	567	0	1048
AagrBONN_evm.model.Sc2ySwM_117.828	AagrOXF_evm.model.utg000083l.466.1	100	207	0	0	1	207	1	207	4e-106	383
AagrBONN_evm.model.Sc2ySwM_117.792	AagrOXF_evm.model.utg000083l.509.1	100	2674	0	0	1	2674	1	2674	0	4939
AagrBONN_evm.model.Sc2ySwM_117.1718	AagrOXF_evm.model.utg000002l.409.2	100	321	0	0	1	321	1	321	6e-169	593
AagrBONN_evm.model.Sc2ySwM_117.93	AagrOXF_evm.model.utg000063l.126.5	100	459	0	0	1	459	1	459	0	848
AagrBONN_evm.model.Sc2ySwM_117.925	AagrOXF_evm.model.utg000083l.391.1	100	3666	0	0	1	3666	1	3666	0	6770
AagrBONN_evm.model.Sc2ySwM_117.1337	AagrOXF_evm.model.utg000095l.93.1	100	273	0	0	1	273	1	273	1e-142	505
AagrBONN_evm.model.Sc2ySwM_117.4200	AagrOXF_evm.model.utg000025l.33.1	98.62	289	4	0	142	430	402	114	1e-144	512
AagrBONN_evm.model.Sc2ySwM_117.779	AagrOXF_evm.model.utg000083l.524.1	100	1893	0	0	1	1893	1	1893	0	3496
AagrBONN_evm.model.Sc2ySwM_117.1091	AagrOXF_evm.model.utg000083l.229.1	100	1803	0	0	1	1803	1	1803	0	3330
AagrBONN_evm.model.Sc2ySwM_117.1443	AagrOXF_evm.model.utg000069l.73.1	100	35	0	0	274	308	115	149	2e-10	65.8
AagrBONN_evm.model.Sc2ySwM_117.998	AagrOXF_evm.model.utg000083l.330.1	100	597	0	0	1	597	1	597	0	1103
AagrBONN_evm.model.Sc2ySwM_117.3740	AagrOXF_evm.model.utg000081l.275.2	100	597	0	0	1	597	1	597	0	1103
AagrBONN_evm.model.Sc2ySwM_117.1160	AagrOXF_evm.model.utg000083l.158.1	100	747	0	0	1	747	1	747	0	1380
AagrBONN_evm.model.Sc2ySwM_117.917	AagrOXF_evm.model.utg000083l.399.1	100	495	0	0	1	495	1	495	0	915
AagrBONN_evm.model.Sc2ySwM_117.1558	AagrOXF_evm.model.utg000002l.575.1	100	705	0	0	1	705	1	705	0	1303
AagrBONN_evm.model.Sc2ySwM_117.3958	AagrOXF_evm.model.utg000081l.37.2	100	3348	0	0	1	3348	1	3348	0	6183
AagrBONN_evm.model.Sc2ySwM_117.2390	AagrOXF_evm.model.utg000059l.301.1	100	267	0	0	1	267	1	267	2e-139	494
AagrBONN_evm.model.Sc2ySwM_117.2739	AagrOXF_evm.model.utg000091l.112.1	100	972	0	0	10	981	1	972	0	1796
AagrBONN_evm.model.Sc2ySwM_117.2707	AagrOXF_evm.model.utg000091l.84.1	99.96	2241	1	0	1	2241	3028	5268	0	4133
AagrBONN_evm.model.Sc2ySwM_117.4113	AagrOXF_evm.model.utg000061l.53.1	100	988	0	0	865	1852	1063	2050	0	1825
AagrBONN_evm.model.Sc2ySwM_117.1987	AagrOXF_evm.model.utg000002l.115.1	99.93	1422	1	0	1	1422	1	1422	0	2621
AagrBONN_evm.model.Sc2ySwM_117.4116	AagrOXF_evm.model.utg000061l.50.1	100	2271	0	0	91	2361	217	2487	0	4194
AagrBONN_evm.model.Sc2ySwM_117.2339	AagrOXF_evm.model.utg000059l.358.4	100	933	0	0	1	933	1	933	0	1724
AagrBONN_evm.model.Sc2ySwM_117.80	AagrOXF_evm.model.utg000063l.95.5	100	462	0	0	1	462	1	462	0	854
AagrBONN_evm.model.Sc2ySwM_117.633	AagrOXF_evm.model.utg000035l.59.2	100	1989	0	0	1	1989	1	1989	0	3674
AagrBONN_evm.model.Sc2ySwM_117.803	AagrOXF_evm.model.utg000083l.497.1	100	324	0	0	1	324	1	324	7e-171	599
AagrBONN_evm.model.Sc2ySwM_117.2491	AagrOXF_evm.model.utg000059l.175.1	100	672	0	0	1	672	1	672	0	1242
AagrBONN_evm.model.Sc2ySwM_117.256	AagrOXF_evm.model.utg000063l.290.1	100	243	0	0	1	243	1	243	4e-126	449
AagrBONN_evm.model.Sc2ySwM_117.1813	AagrOXF_evm.model.utg000002l.309.7	100	804	0	0	1	804	1	804	0	1485
AagrBONN_evm.model.Sc2ySwM_117.3118	AagrOXF_evm.model.utg000091l.512.1	100	675	0	0	1	675	1	675	0	1247
AagrBONN_evm.model.Sc2ySwM_117.4180	AagrOXF_evm.model.utg000001l.359.1	98.42	696	11	0	32	727	35	730	0	1225
AagrBONN_evm.model.Sc2ySwM_117.2068	AagrOXF_evm.model.utg000002l.34.1	99.75	403	0	1	134	536	29	430	0	737
AagrBONN_evm.model.Sc2ySwM_117.1391	AagrOXF_evm.model.utg000013l.25.1	86.59	164	14	6	217	377	675	517	7e-43	174
AagrBONN_evm.model.Sc2ySwM_117.1598	AagrOXF_evm.model.utg000002l.536.2	100	3550	0	0	1	3550	1	3550	0	6556
AagrBONN_evm.model.Sc2ySwM_117.3790	AagrOXF_evm.model.utg000081l.228.1	100	1065	0	0	1	1065	1	1065	0	1967
AagrBONN_evm.model.Sc2ySwM_117.3044	AagrOXF_evm.model.utg000091l.432.1	99.71	3806	6	5	602	4404	2468	6271	0	6962
AagrBONN_evm.model.Sc2ySwM_117.796	AagrOXF_evm.model.utg000083l.504.1	100	2037	0	0	1	2037	1	2037	0	3762
AagrBONN_evm.model.Sc2ySwM_117.1915	AagrOXF_evm.model.utg000002l.193.1	100	1425	0	0	1	1425	349	1773	0	2632
AagrBONN_evm.model.Sc2ySwM_117.3446	AagrOXF_evm.model.utg000113l.137.1	100	843	0	0	1	843	1	843	0	1557
AagrBONN_evm.model.Sc2ySwM_117.740	AagrOXF_evm.model.utg000035l.178.1	98.52	2028	3	17	1	2001	1	2028	0	3554
AagrBONN_evm.model.Sc2ySwM_117.1980	AagrOXF_evm.model.utg000002l.122.1	100	1065	0	0	1	1065	1	1065	0	1967
AagrBONN_evm.model.Sc2ySwM_117.3444	AagrOXF_evm.model.utg000113l.139.1	100	2364	0	0	1	2364	1	2364	0	4366
AagrBONN_evm.model.Sc2ySwM_117.1357	AagrOXF_evm.model.utg000095l.75.1	100	882	0	0	1	882	1	882	0	1629
AagrBONN_evm.model.Sc2ySwM_117.3773	AagrOXF_evm.model.utg000103l.158__159.1	89.59	269	28	0	16	284	6094	6362	2e-93	342
AagrBONN_evm.model.Sc2ySwM_117.923	AagrOXF_evm.model.utg000083l.393.1	100	1041	0	0	1	1041	1	1041	0	1923
AagrBONN_evm.model.Sc2ySwM_117.1609	AagrOXF_evm.model.utg000047l.36.1	96.37	717	13	6	1	717	65	768	0	1168
AagrBONN_evm.model.Sc2ySwM_117.3440	AagrOXF_evm.model.utg000113l.143.3	100	2838	0	0	1	2838	1	2838	0	5241
AagrBONN_evm.model.Sc2ySwM_117.2839	AagrOXF_evm.model.utg000091l.286.1	100	981	0	0	1	981	1	981	0	1812
AagrBONN_evm.model.Sc2ySwM_117.2950	AagrOXF_evm.model.utg000091l.341.1	100	789	0	0	1	789	1	789	0	1458
AagrBONN_evm.model.Sc2ySwM_117.3678	AagrOXF_evm.model.utg000081l.339.4	100	1494	0	0	1	1494	1	1494	0	2760
AagrBONN_evm.model.Sc2ySwM_117.824	AagrOXF_evm.model.utg000083l.470.1	100	447	0	0	1	447	190	636	0	826
AagrBONN_evm.model.Sc2ySwM_117.2949	AagrOXF_evm.model.utg000091l.332.3	98.67	526	5	2	133	657	1	525	0	931
AagrBONN_evm.model.Sc2ySwM_117.879	AagrOXF_evm.model.utg000060l.29.1	100	339	0	0	1	339	1	339	3e-179	627
AagrBONN_evm.model.Sc2ySwM_117.1924	AagrOXF_evm.model.utg000002l.182.1	100	786	0	0	1	786	1	786	0	1452
AagrBONN_evm.model.Sc2ySwM_117.3477	AagrOXF_evm.model.utg000113l.112.1	100	137	0	0	1	137	1	137	9e-67	254
AagrBONN_evm.model.Sc2ySwM_117.472	AagrOXF_evm.model.utg000063l.501.1	100	1203	0	0	7	1209	532	1734	0	2222
AagrBONN_evm.model.Sc2ySwM_117.1935	AagrOXF_evm.model.utg000002l.170.1	100	531	0	0	142	672	208	738	0	981
AagrBONN_evm.model.Sc2ySwM_117.2494	AagrOXF_evm.model.utg000059l.171.2	99.83	1197	2	0	1	1197	1	1197	0	2200
AagrBONN_evm.model.Sc2ySwM_117.2972	AagrOXF_evm.model.utg000091l.374.1	100	2856	0	0	1	2856	1	2856	0	5275
AagrBONN_evm.model.Sc2ySwM_117.2121	AagrOXF_evm.model.utg000103l.17.1	100	1089	0	0	1	1089	1	1089	0	2012
AagrBONN_evm.model.Sc2ySwM_117.2514	AagrOXF_evm.model.utg000059l.145.2	100	1209	0	0	1	1209	1	1209	0	2233
AagrBONN_evm.model.Sc2ySwM_117.476	AagrOXF_evm.model.utg000063l.505.1	100	525	0	0	1	525	1	525	0	970
AagrBONN_evm.model.Sc2ySwM_117.3195	AagrOXF_evm.model.utg000091l.592.1	100	204	0	0	1	204	1	204	2e-104	377
AagrBONN_evm.model.Sc2ySwM_117.1500	AagrOXF_evm.model.utg000002l.623.1	100	1306	0	0	1	1306	1	1306	0	2412
AagrBONN_evm.model.Sc2ySwM_117.1798	AagrOXF_evm.model.utg000002l.324.1	100	201	0	0	1	201	1	201	7e-103	372
AagrBONN_evm.model.Sc2ySwM_117.3529	AagrOXF_evm.model.utg000042l.190.1	87.83	1356	163	2	1485	2839	237	1591	0	1589
AagrBONN_evm.model.Sc2ySwM_117.124	AagrOXF_evm.model.utg000111l.255.1	98.4	563	6	3	334	895	697	1257	0	987
AagrBONN_evm.model.Sc2ySwM_117.1774	AagrOXF_evm.model.utg000002l.351.1	100	1020	0	0	1	1020	1	1020	0	1884
AagrBONN_evm.model.Sc2ySwM_117.2155	AagrOXF_evm.model.utg000103l.52.1	100	462	0	0	1	462	1	462	0	854
AagrBONN_evm.model.Sc2ySwM_117.1111	AagrOXF_evm.model.utg000083l.209.1	99.05	423	0	1	90	512	1	419	0	756
AagrBONN_evm.model.Sc2ySwM_117.3078	AagrOXF_evm.model.utg000091l.466.1	100	1230	0	0	1	1230	1	1230	0	2272
AagrBONN_evm.model.Sc2ySwM_117.3491	AagrOXF_evm.model.utg000113l.98.1	100	921	0	0	1	921	1	921	0	1701
AagrBONN_evm.model.Sc2ySwM_117.3217	AagrOXF_evm.model.utg000091l.608.3	99.91	1069	1	0	1	1069	1	1069	0	1969
AagrBONN_evm.model.Sc2ySwM_117.622	AagrOXF_evm.model.utg000035l.49.1	100	682	0	0	304	985	373	1054	0	1260
AagrBONN_evm.model.Sc2ySwM_117.3965	AagrOXF_evm.model.utg000081l.28.1	100	1938	0	0	1	1938	1	1938	0	3579
AagrBONN_evm.model.Sc2ySwM_117.3249	AagrOXF_evm.model.utg000091l.638.1	100	843	0	0	1156	1998	1015	1857	0	1557
AagrBONN_evm.model.Sc2ySwM_117.1697	AagrOXF_evm.model.utg000002l.437.1	99.69	324	1	0	1	324	1	324	2e-169	593
AagrBONN_evm.model.Sc2ySwM_117.2317	AagrOXF_evm.model.utg000012l.515.1	93.75	80	4	1	66	144	126	205	1e-26	119
AagrBONN_evm.model.Sc2ySwM_117.1166	AagrOXF_evm.model.utg000083l.151.1	100	336	0	0	1	336	1	336	1e-177	621
AagrBONN_evm.model.Sc2ySwM_117.184	AagrOXF_evm.model.utg000063l.221.2	100	1110	0	0	1	1110	1	1110	0	2050
AagrBONN_evm.model.Sc2ySwM_117.1338	AagrOXF_evm.model.utg000095l.92.1	100	1206	0	0	1	1206	1	1206	0	2228
AagrBONN_evm.model.Sc2ySwM_117.686	AagrOXF_evm.model.utg000035l.114.1	100	483	0	0	1	483	124	606	0	893
AagrBONN_evm.model.Sc2ySwM_117.3931	AagrOXF_evm.model.utg000081l.66.1	100	603	0	0	1	603	1	603	0	1114
AagrBONN_evm.model.Sc2ySwM_117.1265	AagrOXF_evm.model.utg000083l.48.1	100	213	0	0	1	213	1	213	2e-109	394
AagrBONN_evm.model.Sc2ySwM_117.2040	AagrOXF_evm.model.utg000002l.62.1	99.91	1095	1	0	1	1095	1	1095	0	2017
AagrBONN_evm.model.Sc2ySwM_117.1990	AagrOXF_evm.model.utg000002l.111.1	100	939	0	0	1	939	1	939	0	1735
AagrBONN_evm.model.Sc2ySwM_117.3560	AagrOXF_evm.model.utg000113l.25.1	100	234	0	0	1	234	1	234	4e-121	433
AagrBONN_evm.model.Sc2ySwM_117.189	AagrOXF_evm.model.utg000063l.227.1	100	1308	0	0	1	1308	1	1308	0	2416
AagrBONN_evm.model.Sc2ySwM_117.3583	AagrOXF_evm.model.utg000086l.9.1	94.63	298	0	6	312	609	123	404	4e-125	448
AagrBONN_evm.model.Sc2ySwM_117.214	AagrOXF_evm.model.utg000063l.244.1	100	295	0	0	187	481	628	922	1e-154	545
AagrBONN_evm.model.Sc2ySwM_117.885__886	AagrOXF_evm.model.utg000060l.23__24.1	99.96	2274	1	0	1	2274	1	2274	0	4194
AagrBONN_evm.model.Sc2ySwM_117.2870	AagrOXF_evm.model.utg000085l.153.1	85.13	1527	183	23	31	1532	109	1616	0	1522
AagrBONN_evm.model.Sc2ySwM_117.2442	AagrOXF_evm.model.utg000091l.343.1	91.73	1488	117	3	31	1512	10	1497	0	2061
AagrBONN_evm.model.Sc2ySwM_117.3350	AagrOXF_evm.model.utg000012l.499.1	93.89	917	44	8	1	910	1	912	0	1373
AagrBONN_evm.model.Sc2ySwM_117.3310	AagrOXF_evm.model.utg000091l.702.1	100	489	0	0	1	489	1	489	0	904
AagrBONN_evm.model.Sc2ySwM_117.612	AagrOXF_evm.model.utg000035l.40.1	100	1020	0	0	1	1020	1	1020	0	1884
AagrBONN_evm.model.Sc2ySwM_117.482	AagrOXF_evm.model.utg000063l.513.1	100	2265	0	0	37	2301	1	2265	0	4183
AagrBONN_evm.model.Sc2ySwM_117.4089	AagrOXF_evm.model.utg000061l.80.2	100	567	0	0	37	603	463	1029	0	1048
AagrBONN_evm.model.Sc2ySwM_117.3554	AagrOXF_evm.model.utg000074l.49.1	98.5	798	12	0	517	1314	1	798	0	1408
AagrBONN_evm.model.Sc2ySwM_117.2842	AagrOXF_evm.model.utg000091l.289.1	100	282	0	0	1	282	1	282	1e-147	521
AagrBONN_evm.model.Sc2ySwM_117.3966	AagrOXF_evm.model.utg000018l.37.1	91.46	2951	250	2	3	2952	555	3504	0	4052
AagrBONN_evm.model.Sc2ySwM_117.3782	AagrOXF_evm.model.utg000081l.236.1	100	285	0	0	1	285	1	285	2e-149	527
AagrBONN_evm.model.Sc2ySwM_117.1777	AagrOXF_evm.model.utg000002l.348.4	100	945	0	0	1	945	40	984	0	1746
AagrBONN_evm.model.Sc2ySwM_117.2050	AagrOXF_evm.model.utg000002l.50.4	99.82	2745	2	2	1	2745	1	2742	0	5038
AagrBONN_evm.model.Sc2ySwM_117.736	AagrOXF_evm.model.utg000035l.174.2	100	1149	0	0	1	1149	1	1149	0	2122
AagrBONN_evm.model.Sc2ySwM_117.1881	AagrOXF_evm.model.utg000002l.242.1	100	750	0	0	1	750	220	969	0	1386
AagrBONN_evm.model.Sc2ySwM_117.3043	AagrOXF_evm.model.utg000091l.431.1	99.94	1721	0	1	1	1720	1	1721	0	3171
AagrBONN_evm.model.Sc2ySwM_117.758	AagrOXF_evm.model.utg000083l.550.1	100	534	0	0	1	534	13	546	0	987
AagrBONN_evm.model.Sc2ySwM_117.1136	AagrOXF_evm.model.utg000083l.185.1	100	819	0	0	1	819	1	819	0	1513
AagrBONN_evm.model.Sc2ySwM_117.1972	AagrOXF_evm.model.utg000002l.129.1	100	685	0	0	1	685	1	685	0	1266
AagrBONN_evm.model.Sc2ySwM_117.3555	AagrOXF_evm.model.utg000113l.31.1	100	774	0	0	1	774	1	774	0	1430
AagrBONN_evm.model.Sc2ySwM_117.1399	AagrOXF_evm.model.utg000095l.33.1	100	1503	0	0	1	1503	1	1503	0	2776
AagrBONN_evm.model.Sc2ySwM_117.3007	AagrOXF_evm.model.utg000091l.410.1	100	591	0	0	1	591	1	591	0	1092
AagrBONN_evm.model.Sc2ySwM_117.2255	AagrOXF_evm.model.utg000103l.147.2	99.42	1026	0	2	1	1026	1	1020	0	1857
AagrBONN_evm.model.Sc2ySwM_117.3296	AagrOXF_evm.model.utg000091l.685.1	100	1032	0	0	1	1032	1	1032	0	1906
AagrBONN_evm.model.Sc2ySwM_117.110	AagrOXF_evm.model.utg000063l.142.1	100	1153	0	0	1	1153	1	1153	0	2130
AagrBONN_evm.model.Sc2ySwM_117.3468	AagrOXF_evm.model.utg000013l.16.1	87.39	357	43	2	1	356	568	213	1e-113	409
AagrBONN_evm.model.Sc2ySwM_117.1890	AagrOXF_evm.model.utg000002l.230.1	100	1001	0	0	1	1001	1	1001	0	1849
AagrBONN_evm.model.Sc2ySwM_117.3612	AagrOXF_evm.model.utg000081l.404.1	100	849	0	0	1	849	1	849	0	1568
AagrBONN_evm.model.Sc2ySwM_117.1792	AagrOXF_evm.model.utg000002l.330.1	100	1245	0	0	1	1245	1	1245	0	2300
AagrBONN_evm.model.Sc2ySwM_117.3172	AagrOXF_evm.model.utg000091l.570.1	100	204	0	0	1	204	1	204	2e-104	377
AagrBONN_evm.model.Sc2ySwM_117.287	AagrOXF_evm.model.utg000063l.313.1	99.85	3384	2	2	1	3384	1	3381	0	6218
AagrBONN_evm.model.Sc2ySwM_117.2298	AagrOXF_evm.model.utg000103l.193.1	100	2387	0	0	1	2387	361	2747	0	4409
AagrBONN_evm.model.Sc2ySwM_117.3475	AagrOXF_evm.model.utg000005l.500.1	99.34	763	5	0	1	763	226	988	0	1382
AagrBONN_evm.model.Sc2ySwM_117.558	AagrOXF_evm.model.utg000063l.609.1	100	828	0	0	1	828	1	828	0	1530
AagrBONN_evm.model.Sc2ySwM_117.2135	AagrOXF_evm.model.utg000103l.30.1	94.15	564	4	13	265	799	1	564	0	832
AagrBONN_evm.model.Sc2ySwM_117.647	AagrOXF_evm.model.utg000035l.75.1	100	338	0	0	53	390	77	414	1e-178	625
AagrBONN_evm.model.Sc2ySwM_117.3135	AagrOXF_evm.model.utg000091l.531.1	94.23	260	1	6	5	264	287	532	1e-106	385
AagrBONN_evm.model.Sc2ySwM_117.4088	AagrOXF_evm.model.utg000061l.81.1	100	1446	0	0	34	1479	1	1446	0	2671
AagrBONN_evm.model.Sc2ySwM_117.4182	AagrOXF_evm.model.utg000105l.6.1	99.78	465	1	0	1	465	10	474	0	854
AagrBONN_evm.model.Sc2ySwM_117.797	AagrOXF_evm.model.utg000083l.503.1	100	1716	0	0	1	1716	1	1716	0	3169
AagrBONN_evm.model.Sc2ySwM_117.896	AagrOXF_evm.model.utg000065l.94.1	94.75	1258	64	2	1	1257	1	1257	0	1956
AagrBONN_evm.model.Sc2ySwM_117.3550	AagrOXF_evm.model.utg000113l.35.1	100	258	0	0	67	324	169	426	3e-134	477
AagrBONN_evm.model.Sc2ySwM_117.1624	AagrOXF_evm.model.utg000002l.510.2	100	639	0	0	1	639	1	639	0	1181
AagrBONN_evm.model.Sc2ySwM_117.2565	AagrOXF_evm.model.utg000050l.499.1	99.43	879	5	0	685	1563	1	879	0	1596
AagrBONN_evm.model.Sc2ySwM_117.3317	AagrOXF_evm.model.utg000091l.709.1	99.9	1002	1	0	1	1002	1	1002	0	1845
AagrBONN_evm.model.Sc2ySwM_117.1273	AagrOXF_evm.model.utg000083l.40.1	100	373	0	0	1	373	18	390	0	689
AagrBONN_evm.model.Sc2ySwM_117.109	AagrOXF_evm.model.utg000063l.140.1	100	414	0	0	1	414	1	414	0	765
AagrBONN_evm.model.Sc2ySwM_117.2663	AagrOXF_evm.model.utg000091l.32.1	100	402	0	0	1	402	1	402	0	743
AagrBONN_evm.model.Sc2ySwM_117.4026	AagrOXF_evm.model.utg000061l.154.1	100	583	0	0	382	964	1	583	0	1077
AagrBONN_evm.model.Sc2ySwM_117.2576	AagrOXF_evm.model.utg000059l.83.12	100	1677	0	0	1	1677	1	1677	0	3097
AagrBONN_evm.model.Sc2ySwM_117.3999	AagrOXF_evm.model.utg000061l.179.1	100	348	0	0	1	348	1	348	0	643
AagrBONN_evm.model.Sc2ySwM_117.1021	AagrOXF_evm.model.utg000083l.307.1	100	2600	0	0	1004	3603	746	3345	0	4802
AagrBONN_evm.model.Sc2ySwM_117.1101	AagrOXF_evm.model.utg000083l.220.1	100	2402	0	0	26	2427	173	2574	0	4436
AagrBONN_evm.model.Sc2ySwM_117.4019	AagrOXF_evm.model.utg000061l.160.1	100	1350	0	0	1132	2481	1	1350	0	2494
AagrBONN_evm.model.Sc2ySwM_117.2516	AagrOXF_evm.model.utg000059l.143.2	100	1368	0	0	1	1368	1	1368	0	2527
AagrBONN_evm.model.Sc2ySwM_117.3924	AagrOXF_evm.model.utg000081l.72.1	100	513	0	0	1	513	1	513	0	948
AagrBONN_evm.model.Sc2ySwM_117.17	AagrOXF_evm.model.utg000063l.34.1	100	300	0	0	1	300	1	300	1e-157	555
AagrBONN_evm.model.Sc2ySwM_117.3804	AagrOXF_evm.model.utg000081l.209.5	100	1518	0	0	1	1518	1	1518	0	2804
AagrBONN_evm.model.Sc2ySwM_117.2264	AagrOXF_evm.model.utg000103l.155.1	100	1563	0	0	1	1563	1	1563	0	2887
AagrBONN_evm.model.Sc2ySwM_117.1991	AagrOXF_evm.model.utg000002l.110.1	100	768	0	0	1	768	1	768	0	1419
AagrBONN_evm.model.Sc2ySwM_117.3090	AagrOXF_evm.model.utg000091l.480.1	94.37	231	0	6	86	303	22	252	9e-94	342
AagrBONN_evm.model.Sc2ySwM_117.1641	AagrOXF_evm.model.utg000002l.491.1	100	1005	0	0	938	1942	1145	2149	0	1857
AagrBONN_evm.model.Sc2ySwM_117.3974	AagrOXF_evm.model.utg000081l.16.1	100	671	0	0	14	684	83	753	0	1240
AagrBONN_evm.model.Sc2ySwM_117.3307	AagrOXF_evm.model.utg000091l.699.7	99.71	2805	6	2	1	2804	1	2804	0	5134
AagrBONN_evm.model.Sc2ySwM_117.57	AagrOXF_evm.model.utg000063l.72.1	100	861	0	0	1	861	1	861	0	1591
AagrBONN_evm.model.Sc2ySwM_117.2319	AagrOXF_evm.model.utg000059l.377.1	99.16	949	0	5	118	1061	388	1333	0	1701
AagrBONN_evm.model.Sc2ySwM_117.1770	AagrOXF_evm.model.utg000002l.357.1	100	1257	0	0	1	1257	1	1257	0	2322
AagrBONN_evm.model.Sc2ySwM_117.3287	AagrOXF_evm.model.utg000091l.675.1	99.91	1065	1	0	1	1065	1	1065	0	1962
AagrBONN_evm.model.Sc2ySwM_117.3633	AagrOXF_evm.model.utg000049l.39.1	97.84	232	5	0	1	232	337	568	2e-111	401
AagrBONN_evm.model.Sc2ySwM_117.148	AagrOXF_evm.model.utg000063l.186.1	100	816	0	0	463	1278	1	816	0	1507
AagrBONN_evm.model.Sc2ySwM_117.2190	AagrOXF_evm.model.utg000103l.88.1	100	357	0	0	1	357	1	357	0	660
AagrBONN_evm.model.Sc2ySwM_117.3599	AagrOXF_evm.model.utg000074l.56.1	98.06	1030	19	1	253	1281	1	1030	0	1790
AagrBONN_evm.model.Sc2ySwM_117.720	AagrOXF_evm.model.utg000104l.93.1	97.88	755	16	0	97	851	79	833	0	1306
AagrBONN_evm.model.Sc2ySwM_117.576	AagrOXF_evm.model.utg000035l.5.1	100	1011	0	0	1	1011	1	1011	0	1868
AagrBONN_evm.model.Sc2ySwM_117.4029	AagrOXF_evm.model.utg000061l.152.1	100	2790	0	0	1	2790	1	2790	0	5153
AagrBONN_evm.model.Sc2ySwM_117.2368	AagrOXF_evm.model.utg000059l.327.1	100	977	0	0	44	1020	218	1194	0	1805
AagrBONN_evm.model.Sc2ySwM_117.3072	AagrOXF_evm.model.utg000091l.458.1	100	657	0	0	1	657	181	837	0	1214
AagrBONN_evm.model.Sc2ySwM_117.3458	AagrOXF_evm.model.utg000113l.125.1	100	1383	0	0	1	1383	1	1383	0	2555
AagrBONN_evm.model.Sc2ySwM_117.1837	AagrOXF_evm.model.utg000002l.285.1	100	264	0	0	1	264	1	264	9e-138	488
AagrBONN_evm.model.Sc2ySwM_117.1557	AagrOXF_evm.model.utg000002l.576.1	100	1146	0	0	1	1146	1	1146	0	2117
AagrBONN_evm.model.Sc2ySwM_117.1038	AagrOXF_evm.model.utg000083l.287.1	100	825	0	0	1	825	1	825	0	1524
AagrBONN_evm.model.Sc2ySwM_117.1335	AagrOXF_evm.model.utg000095l.95.1	100	243	0	0	1	243	1	243	4e-126	449
AagrBONN_evm.model.Sc2ySwM_117.2126	AagrOXF_evm.model.utg000103l.21.1	100	282	0	0	1	282	1	282	1e-147	521
AagrBONN_evm.model.Sc2ySwM_117.2883	AagrOXF_evm.model.utg000091l.240.1	100	1299	0	0	1	1299	1	1299	0	2399
AagrBONN_evm.model.Sc2ySwM_117.2092	AagrOXF_evm.model.utg000002l.8.1	100	1011	0	0	1	1011	1	1011	0	1868
AagrBONN_evm.model.Sc2ySwM_117.2038	AagrOXF_evm.model.utg000002l.64.1	100	1443	0	0	1	1443	1	1443	0	2665
AagrBONN_evm.model.Sc2ySwM_117.243	AagrOXF_evm.model.utg000063l.276.1	100	477	0	0	1	477	1	477	0	881
AagrBONN_evm.model.Sc2ySwM_117.1882	AagrOXF_evm.model.utg000002l.241.1	100	663	0	0	70	732	1	663	0	1225
AagrBONN_evm.model.Sc2ySwM_117.1299	AagrOXF_evm.model.utg000083l.9.1	99.93	1397	1	0	1	1397	1	1397	0	2575
AagrBONN_evm.model.Sc2ySwM_117.1167	AagrOXF_evm.model.utg000083l.150.1	100	672	0	0	1	672	1	672	0	1242
AagrBONN_evm.model.Sc2ySwM_117.1563	AagrOXF_evm.model.utg000002l.571.4	100	1056	0	0	1	1056	1	1056	0	1951
AagrBONN_evm.model.Sc2ySwM_117.2056	AagrOXF_evm.model.utg000002l.44.6	100	2148	0	0	1	2148	1	2148	0	3967
AagrBONN_evm.model.Sc2ySwM_117.2398	AagrOXF_evm.model.utg000059l.293.1	100	483	0	0	1	483	1	483	0	893
AagrBONN_evm.model.Sc2ySwM_117.3654	AagrOXF_evm.model.utg000081l.366.1	100	569	0	0	1	569	1	569	0	1051
AagrBONN_evm.model.Sc2ySwM_117.1152	AagrOXF_evm.model.utg000042l.227.1	93.39	363	14	4	2	354	128	490	8e-150	529
AagrBONN_evm.model.Sc2ySwM_117.170	AagrOXF_evm.model.utg000063l.206.1	100	807	0	0	151	957	1	807	0	1491
AagrBONN_evm.model.Sc2ySwM_117.3187	AagrOXF_evm.model.utg000091l.585.7	100	1032	0	0	1	1032	1	1032	0	1906
AagrBONN_evm.model.Sc2ySwM_117.2291	AagrOXF_evm.model.utg000103l.184.1	100	504	0	0	1	504	1	504	0	931
AagrBONN_evm.model.Sc2ySwM_117.297	AagrOXF_evm.model.utg000063l.323.1	100	2346	0	0	1	2346	1	2346	0	4333
AagrBONN_evm.model.Sc2ySwM_117.1294	AagrOXF_evm.model.utg000083l.16.1	100	576	0	0	1	576	1	576	0	1064
AagrBONN_evm.model.Sc2ySwM_117.4203	AagrOXF_evm.model.utg000047l.85.1	96.15	312	7	5	1	308	1	311	1e-142	505
AagrBONN_evm.model.Sc2ySwM_117.574	AagrOXF_evm.model.utg000035l.3.1	100	573	0	0	1	573	1	573	0	1059
AagrBONN_evm.model.Sc2ySwM_117.3556	AagrOXF_evm.model.utg000113l.30.4	100	600	0	0	1	600	1	600	0	1109
AagrBONN_evm.model.Sc2ySwM_117.1531	AagrOXF_evm.model.utg000002l.592.1	100	621	0	0	1	621	1	621	0	1147
AagrBONN_evm.model.Sc2ySwM_117.300	AagrOXF_evm.model.utg000063l.326.1	99.78	2238	5	0	652	2889	904	3141	0	4106
AagrBONN_evm.model.Sc2ySwM_117.3419	AagrOXF_evm.model.utg000113l.158.1	88.36	1272	130	11	1	1260	1	1266	0	1513
AagrBONN_evm.model.Sc2ySwM_117.339	AagrOXF_evm.model.utg000063l.366.1	100	268	0	0	315	582	30	297	1e-139	496
AagrBONN_evm.model.Sc2ySwM_117.930	AagrOXF_evm.model.utg000083l.384.1	100	534	0	0	1	534	1	534	0	987
AagrBONN_evm.model.Sc2ySwM_117.2185	AagrOXF_evm.model.utg000103l.83.1	99.96	2226	1	0	1	2226	1	2226	0	4106
AagrBONN_evm.model.Sc2ySwM_117.4054	AagrOXF_evm.model.utg000061l.123.1	100	993	0	0	1	993	1	993	0	1834
AagrBONN_evm.model.Sc2ySwM_117.2750	AagrOXF_evm.model.utg000091l.124.1	100	921	0	0	1	921	1	921	0	1701
AagrBONN_evm.model.Sc2ySwM_117.3927	AagrOXF_evm.model.utg000081l.69.1	100	462	0	0	1	462	1	462	0	854
AagrBONN_evm.model.Sc2ySwM_117.2979	AagrOXF_evm.model.utg000091l.368.1	100	372	0	0	1	372	1	372	0	688
AagrBONN_evm.model.Sc2ySwM_117.2632	AagrOXF_evm.model.utg000059l.25.1	100	2406	0	0	1	2406	1	2406	0	4444
AagrBONN_evm.model.Sc2ySwM_117.1754	AagrOXF_evm.model.utg000002l.371.1	100	1266	0	0	1	1266	1	1266	0	2338
AagrBONN_evm.model.Sc2ySwM_117.943	AagrOXF_evm.model.utg000083l.374.2	100	213	0	0	1	213	1	213	3e-109	394
AagrBONN_evm.model.Sc2ySwM_117.3348	AagrOXF_evm.model.utg000113l.241.1	99.93	2940	2	0	1	2940	1	2940	0	5419
AagrBONN_evm.model.Sc2ySwM_117.1676	AagrOXF_evm.model.utg000002l.455.2	100	960	0	0	1	960	1	960	0	1773
AagrBONN_evm.model.Sc2ySwM_117.2802	AagrOXF_evm.model.utg000091l.183.1	99.91	1068	1	0	28	1095	1	1068	0	1967
AagrBONN_evm.model.Sc2ySwM_117.2642	AagrOXF_evm.model.utg000010l.1.1	93.16	541	28	5	714	1251	3	537	0	785
AagrBONN_evm.model.Sc2ySwM_117.2933	AagrOXF_evm.model.utg000091l.314.1	100	1440	0	0	1	1440	1	1440	0	2660
AagrBONN_evm.model.Sc2ySwM_117.1671	AagrOXF_evm.model.utg000002l.460.1	100	753	0	0	1	753	1	753	0	1391
AagrBONN_evm.model.Sc2ySwM_117.2753	AagrOXF_evm.model.utg000091l.129.1	100	1503	0	0	1	1503	1	1503	0	2776
AagrBONN_evm.model.Sc2ySwM_117.855	AagrOXF_evm.model.utg000083l.442.1	100	813	0	0	1	813	1	813	0	1502
AagrBONN_evm.model.Sc2ySwM_117.103	AagrOXF_evm.model.utg000063l.134.1	100	707	0	0	464	1170	269	975	0	1306
AagrBONN_evm.model.Sc2ySwM_117.1105	AagrOXF_evm.model.utg000083l.217.1	100	207	0	0	1	207	2149	2355	4e-106	383
AagrBONN_evm.model.Sc2ySwM_117.2305	AagrOXF_evm.model.utg000059l.388.2	99.96	2547	1	0	1	2547	1	2547	0	4698
AagrBONN_evm.model.Sc2ySwM_117.25	AagrOXF_evm.model.utg000063l.42.1	100	1224	0	0	1	1224	1	1224	0	2261
AagrBONN_evm.model.Sc2ySwM_117.2443	AagrOXF_evm.model.utg000059l.243.4	100	633	0	0	1	633	1	633	0	1170
AagrBONN_evm.model.Sc2ySwM_117.932	AagrOXF_evm.model.utg000117l.32.1	92.14	852	47	3	1	832	1	852	0	1184
AagrBONN_evm.model.Sc2ySwM_117.1081	AagrOXF_evm.model.utg000083l.240.1	100	666	0	0	1	666	1	666	0	1230
AagrBONN_evm.model.Sc2ySwM_117.4024	AagrOXF_evm.model.utg000061l.157.1	100	1042	0	0	1	1042	1	1042	0	1925
AagrBONN_evm.model.Sc2ySwM_117.2172	AagrOXF_evm.model.utg000103l.71.8	100	1629	0	0	1	1629	1	1629	0	3009
AagrBONN_evm.model.Sc2ySwM_117.2286	AagrOXF_evm.model.utg000103l.179.1	100	2252	0	0	1	2252	1	2252	0	4159
AagrBONN_evm.model.Sc2ySwM_117.3275	AagrOXF_evm.model.utg000091l.665.1	100	316	0	0	1	316	481	796	1e-166	584
AagrBONN_evm.model.Sc2ySwM_117.1626	AagrOXF_evm.model.utg000002l.507.1	100	552	0	0	1	552	1	552	0	1020
AagrBONN_evm.model.Sc2ySwM_117.3785	AagrOXF_evm.model.utg000081l.233.1	98.92	646	4	3	378	1023	342	984	0	1151
AagrBONN_evm.model.Sc2ySwM_117.3820	AagrOXF_evm.model.utg000081l.193.1	99.25	666	2	3	76	741	1	663	0	1199
AagrBONN_evm.model.Sc2ySwM_117.4127	AagrOXF_evm.model.utg000061l.38__39.4	100	820	0	0	1	820	1	820	0	1515
AagrBONN_evm.model.Sc2ySwM_117.3204	AagrOXF_evm.model.utg000091l.600.1	100	1113	0	0	1	1113	1	1113	0	2056
AagrBONN_evm.model.Sc2ySwM_117.1487	AagrOXF_evm.model.utg000002l.636.1	100	651	0	0	1	651	1	651	0	1203
AagrBONN_evm.model.Sc2ySwM_117.1913	AagrOXF_evm.model.utg000002l.195.1	99.31	432	0	2	1	432	1	429	0	778
AagrBONN_evm.model.Sc2ySwM_117.3960	AagrOXF_evm.model.utg000081l.35.1	100	213	0	0	1	213	1	213	2e-109	394
AagrBONN_evm.model.Sc2ySwM_117.2970	AagrOXF_evm.model.utg000001l.400.1	92.21	244	17	2	175	417	46	288	4e-94	344
AagrBONN_evm.model.Sc2ySwM_117.2583	AagrOXF_evm.model.utg000059l.75.1	97.06	919	2	11	1	894	1	919	0	1524
AagrBONN_evm.model.Sc2ySwM_117.43	AagrOXF_evm.model.utg000063l.55.1	100	243	0	0	1	243	1	243	4e-126	449
AagrBONN_evm.model.Sc2ySwM_117.4118	AagrOXF_evm.model.utg000061l.48.1	100	2148	0	0	1	2148	1	2148	0	3967
AagrBONN_evm.model.Sc2ySwM_117.2145	AagrOXF_evm.model.utg000103l.42.1	99.95	2191	1	0	387	2577	213	2403	0	4041
AagrBONN_evm.model.Sc2ySwM_117.3150	AagrOXF_evm.model.utg000091l.547.1	100	588	0	0	1	588	1	588	0	1086
AagrBONN_evm.model.Sc2ySwM_117.4168	AagrOXF_evm.model.utg000105l.18.1	100	236	0	0	101	336	182	417	6e-122	436
AagrBONN_evm.model.Sc2ySwM_117.1818	AagrOXF_evm.model.utg000002l.305.7	99.97	3705	1	0	1	3705	1	3705	0	6837
AagrBONN_evm.model.Sc2ySwM_117.321	AagrOXF_evm.model.utg000063l.347.1	100	1047	0	0	1	1047	1	1047	0	1934
AagrBONN_evm.model.Sc2ySwM_117.381	AagrOXF_evm.model.utg000063l.407.1	100	2094	0	0	1	2094	1	2094	0	3868
AagrBONN_evm.model.Sc2ySwM_117.4120	AagrOXF_evm.model.utg000061l.46.1	100	1443	0	0	1	1443	1	1443	0	2665
AagrBONN_evm.model.Sc2ySwM_117.1836	AagrOXF_evm.model.utg000002l.286.1	100	921	0	0	1	921	1	921	0	1701
AagrBONN_evm.model.Sc2ySwM_117.1759	AagrOXF_evm.model.utg000002l.366.1	100	1416	0	0	1	1416	1	1416	0	2615
AagrBONN_evm.model.Sc2ySwM_117.1999	AagrOXF_evm.model.utg000002l.103.1	100	367	0	0	1	367	1	367	0	678
AagrBONN_evm.model.Sc2ySwM_117.3363	AagrOXF_evm.model.utg000113l.225.1	100	210	0	0	1	210	1033	1242	8e-108	388
AagrBONN_evm.model.Sc2ySwM_117.453	AagrOXF_evm.model.utg000063l.475.8	100	921	0	0	1	921	1	921	0	1701
AagrBONN_evm.model.Sc2ySwM_117.2746	AagrOXF_evm.model.utg000091l.118.1	99.82	570	1	0	1	570	1	570	0	1048
AagrBONN_evm.model.Sc2ySwM_117.344	AagrOXF_evm.model.utg000063l.371.2	100	880	0	0	1	880	1	880	0	1626
AagrBONN_evm.model.Sc2ySwM_117.486	AagrOXF_evm.model.utg000063l.518.1	99.77	1775	4	0	245	2019	422	2196	0	3256
AagrBONN_evm.model.Sc2ySwM_117.1184	AagrOXF_evm.model.utg000083l.135.1	100	3726	0	0	1	3726	1	3726	0	6881
AagrBONN_evm.model.Sc2ySwM_117.3637	AagrOXF_evm.model.utg000081l.383.1	99.91	1061	0	1	121	1180	1	1061	0	1953
AagrBONN_evm.model.Sc2ySwM_117.3900	AagrOXF_evm.model.utg000081l.99.1	100	822	0	0	1	822	1	822	0	1519
AagrBONN_evm.model.Sc2ySwM_117.31	AagrOXF_evm.model.utg000063l.45.4	100	1278	0	0	1	1278	1	1278	0	2361
AagrBONN_evm.model.Sc2ySwM_117.1707	AagrOXF_evm.model.utg000002l.421.1	100	207	0	0	1	207	1	207	4e-106	383
AagrBONN_evm.model.Sc2ySwM_117.177	AagrOXF_evm.model.utg000063l.213.1	100	1042	0	0	1	1042	1	1042	0	1925
AagrBONN_evm.model.Sc2ySwM_117.1361	AagrOXF_evm.model.utg000095l.69.3	100	1632	0	0	1	1632	1	1632	0	3014
AagrBONN_evm.model.Sc2ySwM_117.3521	AagrOXF_evm.model.utg000113l.67.1	100	1065	0	0	1	1065	1	1065	0	1967
AagrBONN_evm.model.Sc2ySwM_117.1825	AagrOXF_evm.model.utg000002l.298.1	100	1494	0	0	1	1494	1	1494	0	2760
AagrBONN_evm.model.Sc2ySwM_117.475	AagrOXF_evm.model.utg000063l.504.2	100	1371	0	0	1	1371	1	1371	0	2532
AagrBONN_evm.model.Sc2ySwM_117.1519	AagrOXF_evm.model.utg000002l.604.1	100	456	0	0	1	456	1	456	0	843
AagrBONN_evm.model.Sc2ySwM_117.4173	AagrOXF_evm.model.utg000049l.638.1	96.57	1079	25	2	1	1067	1	1079	0	1777
AagrBONN_evm.model.Sc2ySwM_117.2698	AagrOXF_evm.model.utg000091l.78.1	100	1341	0	0	1	1341	1	1341	0	2477
AagrBONN_evm.model.Sc2ySwM_117.3385	AagrOXF_evm.model.utg000113l.205.1	100	1013	0	0	950	1962	869	1881	0	1871
AagrBONN_evm.model.Sc2ySwM_117.1973	AagrOXF_evm.model.utg000002l.128.1	100	3085	0	0	1149	4233	639	3723	0	5698
AagrBONN_evm.model.Sc2ySwM_117.1942	AagrOXF_evm.model.utg000002l.163.1	100	303	0	0	1	303	88	390	2e-159	560
AagrBONN_evm.model.Sc2ySwM_117.2209	AagrOXF_evm.model.utg000050l.499.1	99.2	879	7	0	217	1095	1	879	0	1585
AagrBONN_evm.model.Sc2ySwM_117.3746	AagrOXF_evm.model.utg000081l.269.1	100	468	0	0	1	468	1	468	0	865
AagrBONN_evm.model.Sc2ySwM_117.2598	AagrOXF_evm.model.utg000059l.61.3	99.96	2373	1	0	1	2373	1	2373	0	4377
AagrBONN_evm.model.Sc2ySwM_117.3865	AagrOXF_evm.model.utg000035l.462.1	89.88	2835	283	4	1629	4461	1221	4053	0	3642
AagrBONN_evm.model.Sc2ySwM_117.132	AagrOXF_evm.model.utg000063l.169.1	100	609	0	0	1	609	1	609	0	1125
AagrBONN_evm.model.Sc2ySwM_117.1789	AagrOXF_evm.model.utg000002l.333.1	100	924	0	0	1	924	1	924	0	1707
AagrBONN_evm.model.Sc2ySwM_117.3027	AagrOXF_evm.model.utg000091l.417.1	100	639	0	0	1	639	1	639	0	1181
AagrBONN_evm.model.Sc2ySwM_117.350	AagrOXF_evm.model.utg000063l.378.2	100	1746	0	0	1	1746	1	1746	0	3225
AagrBONN_evm.model.Sc2ySwM_117.28	AagrOXF_evm.model.utg000104l.93.1	98.92	833	9	0	115	947	1	833	0	1489
AagrBONN_evm.model.Sc2ySwM_117.20	AagrOXF_evm.model.utg000063l.37.2	100	3423	0	0	1	3423	1	3423	0	6322
AagrBONN_evm.model.Sc2ySwM_117.782	AagrOXF_evm.model.utg000083l.521.1	100	1452	0	0	1	1452	1	1452	0	2682
AagrBONN_evm.model.Sc2ySwM_117.868	AagrOXF_evm.model.utg000083l.429.1	100	366	0	0	1	366	1	366	0	676
AagrBONN_evm.model.Sc2ySwM_117.833	AagrOXF_evm.model.utg000083l.461.1	100	450	0	0	1	450	1	450	0	832
AagrBONN_evm.model.Sc2ySwM_117.1864	AagrOXF_evm.model.utg000002l.256.1	100	1812	0	0	1	1812	1	1812	0	3347
AagrBONN_evm.model.Sc2ySwM_117.1490	AagrOXF_evm.model.utg000002l.632.2	100	1065	0	0	1	1065	1	1065	0	1967
AagrBONN_evm.model.Sc2ySwM_117.210	AagrOXF_evm.model.utg000084l.34.1	96.39	859	31	0	340	1198	1	859	0	1415
AagrBONN_evm.model.Sc2ySwM_117.3855	AagrOXF_evm.model.utg000081l.150.1	94.5	509	2	13	1	483	460	968	0	761
AagrBONN_evm.model.Sc2ySwM_117.766	AagrOXF_evm.model.utg000083l.541.1	100	432	0	0	1	432	1	432	0	798
AagrBONN_evm.model.Sc2ySwM_117.1523	AagrOXF_evm.model.utg000002l.600.1	99.13	115	0	1	282	395	290	176	2e-52	206
AagrBONN_evm.model.Sc2ySwM_117.47	AagrOXF_evm.model.utg000063l.59.1	100	264	0	0	1	264	43	306	9e-138	488
AagrBONN_evm.model.Sc2ySwM_117.2046__2047	AagrOXF_evm.model.utg000002l.54__55.1	99.93	1404	1	0	1	1404	1	1404	0	2588
AagrBONN_evm.model.Sc2ySwM_117.1979	AagrOXF_evm.model.utg000002l.123.1	99.61	510	2	0	1	510	1	510	0	931
AagrBONN_evm.model.Sc2ySwM_117.3730	AagrOXF_evm.model.utg000081l.286.1	100	514	0	0	1	514	1	514	0	950
AagrBONN_evm.model.Sc2ySwM_117.3128	AagrOXF_evm.model.utg000091l.524.4	100	852	0	0	1	852	1	852	0	1574
AagrBONN_evm.model.Sc2ySwM_117.704	AagrOXF_evm.model.utg000035l.140.1	100	501	0	0	1	501	1	501	0	926
AagrBONN_evm.model.Sc2ySwM_117.2965	AagrOXF_evm.model.utg000096l.11.1	81.53	563	99	5	338	897	185	745	3e-128	459
AagrBONN_evm.model.Sc2ySwM_117.307	AagrOXF_evm.model.utg000063l.333.1	100	1395	0	0	1	1395	1	1395	0	2577
AagrBONN_evm.model.Sc2ySwM_117.2928	AagrOXF_evm.model.utg000091l.309.1	100	1572	0	0	1	1572	1	1572	0	2904
AagrBONN_evm.model.Sc2ySwM_117.3834	AagrOXF_evm.model.utg000081l.170.1	100	445	0	0	630	1074	12	456	0	822
AagrBONN_evm.model.Sc2ySwM_117.2580	AagrOXF_evm.model.utg000059l.78.6	100	2019	0	0	1	2019	1	2019	0	3729
AagrBONN_evm.model.Sc2ySwM_117.2405	AagrOXF_evm.model.utg000059l.287.2	100	933	0	0	1	933	1	933	0	1724
AagrBONN_evm.model.Sc2ySwM_117.353	AagrOXF_evm.model.utg000063l.381.1	100	231	0	0	1	231	1	231	2e-119	427
AagrBONN_evm.model.Sc2ySwM_117.2367	AagrOXF_evm.model.utg000059l.328.1	100	1330	0	0	1	1330	1	1330	0	2457
AagrBONN_evm.model.Sc2ySwM_117.165	AagrOXF_evm.model.utg000063l.201.1	100	1398	0	0	1	1398	1	1398	0	2582
AagrBONN_evm.model.Sc2ySwM_117.361	AagrOXF_evm.model.utg000063l.388.1	100	2601	0	0	1	2601	1	2601	0	4804
AagrBONN_evm.model.Sc2ySwM_117.2573	AagrOXF_evm.model.utg000059l.83.1	98.46	1366	18	2	435	1797	192	1557	0	2403
AagrBONN_evm.model.Sc2ySwM_117.3016	AagrOXF_evm.model.utg000091l.403.1	97.72	877	2	5	1	859	1	877	0	1493
AagrBONN_evm.model.Sc2ySwM_117.1821	AagrOXF_evm.model.utg000002l.302.1	100	1275	0	0	1	1275	1	1275	0	2355
AagrBONN_evm.model.Sc2ySwM_117.2408	AagrOXF_evm.model.utg000059l.284.1	100	146	0	0	96	241	294	439	5e-72	270
AagrBONN_evm.model.Sc2ySwM_117.2769	AagrOXF_evm.model.utg000091l.151.1	99.97	7934	2	0	1	7934	1	7934	0	14640
AagrBONN_evm.model.Sc2ySwM_117.1461	AagrOXF_evm.model.utg000002l.668.1	100	949	0	0	1	949	322	1270	0	1753
AagrBONN_evm.model.Sc2ySwM_117.1253	AagrOXF_evm.model.utg000083l.60.6	100	1896	0	0	1	1896	1	1896	0	3502
AagrBONN_evm.model.Sc2ySwM_117.1899	AagrOXF_evm.model.utg000002l.208.2	100	840	0	0	1	840	1	840	0	1552
AagrBONN_evm.model.Sc2ySwM_117.157	AagrOXF_evm.model.utg000074l.56.1	97.43	1789	38	6	1464	3250	204	1986	0	3042
AagrBONN_evm.model.Sc2ySwM_117.2110	AagrOXF_evm.model.utg000152l.3.1	81.45	221	35	5	171	385	57	277	2e-43	176
AagrBONN_evm.model.Sc2ySwM_117.2606	AagrOXF_evm.model.utg000059l.53.2	100	837	0	0	1	837	1	837	0	1546
AagrBONN_evm.model.Sc2ySwM_117.1496	AagrOXF_evm.model.utg000002l.627.6	100	1140	0	0	1	1140	1	1140	0	2106
AagrBONN_evm.model.Sc2ySwM_117.2052	AagrOXF_evm.model.utg000002l.48.1	99.79	471	1	0	1	471	1	471	0	865
AagrBONN_evm.model.Sc2ySwM_117.2633	AagrOXF_evm.model.utg000059l.24.3	100	723	0	0	1	723	1	723	0	1336
AagrBONN_evm.model.Sc2ySwM_117.1499	AagrOXF_evm.model.utg000002l.624.1	100	1029	0	0	1	1029	1	1029	0	1901
AagrBONN_evm.model.Sc2ySwM_117.3729	AagrOXF_evm.model.utg000081l.289.2	100	1281	0	0	1	1281	1	1281	0	2366
AagrBONN_evm.model.Sc2ySwM_117.3672	AagrOXF_evm.model.utg000081l.347.1	100	1560	0	0	1	1560	1	1560	0	2881
AagrBONN_evm.model.Sc2ySwM_117.2290	AagrOXF_evm.model.utg000103l.183.1	100	333	0	0	1	333	1	333	5e-176	616
AagrBONN_evm.model.Sc2ySwM_117.1914	AagrOXF_evm.model.utg000002l.194.1	100	1302	0	0	7	1308	1	1302	0	2405
AagrBONN_evm.model.Sc2ySwM_117.857	AagrOXF_evm.model.utg000083l.437.1	95.48	177	2	4	78	254	111	281	2e-74	278
AagrBONN_evm.model.Sc2ySwM_117.1584	AagrOXF_evm.model.utg000002l.550.1	100	1218	0	0	1	1218	1	1218	0	2250
AagrBONN_evm.model.Sc2ySwM_117.1797	AagrOXF_evm.model.utg000002l.325.1	100	1104	0	0	1	1104	1	1104	0	2039
AagrBONN_evm.model.Sc2ySwM_117.815	AagrOXF_evm.model.utg000083l.479.1	100	312	0	0	1	312	1	312	2e-164	577
AagrBONN_evm.model.Sc2ySwM_117.2872	AagrOXF_evm.model.utg000091l.251.1	100	346	0	0	55	400	1	346	0	640
AagrBONN_evm.model.Sc2ySwM_117.729	AagrOXF_evm.model.utg000035l.168.1	100	759	0	0	1	759	1	759	0	1402
AagrBONN_evm.model.Sc2ySwM_117.1080	AagrOXF_evm.model.utg000083l.241.1	100	221	0	0	17	237	347	567	7e-114	409
AagrBONN_evm.model.Sc2ySwM_117.1384	AagrOXF_evm.model.utg000095l.45.2	100	1011	0	0	1	1011	1	1011	0	1868
AagrBONN_evm.model.Sc2ySwM_117.1852	AagrOXF_evm.model.utg000002l.267.1	99.92	1332	1	0	238	1569	313	1644	0	2455
AagrBONN_evm.model.Sc2ySwM_117.3984	AagrOXF_evm.model.utg000081l.7.1	100	489	0	0	1	489	1	489	0	904
AagrBONN_evm.model.Sc2ySwM_117.1795	AagrOXF_evm.model.utg000002l.327.1	100	966	0	0	1	966	1	966	0	1784
AagrBONN_evm.model.Sc2ySwM_117.372	AagrOXF_evm.model.utg000063l.400.2	100	552	0	0	1	552	1	552	0	1020
AagrBONN_evm.model.Sc2ySwM_117.3354	AagrOXF_evm.model.utg000113l.235.1	99.84	1233	2	0	37	1269	1	1233	0	2266
AagrBONN_evm.model.Sc2ySwM_117.357	AagrOXF_evm.model.utg000063l.385.1	100	819	0	0	1	819	1	819	0	1513
AagrBONN_evm.model.Sc2ySwM_117.2716	AagrOXF_evm.model.utg000091l.88.1	95.5	333	0	2	1	318	1	333	1e-146	518
AagrBONN_evm.model.Sc2ySwM_117.618	AagrOXF_evm.model.utg000035l.44.1	100	1566	0	0	1	1566	1	1566	0	2892
AagrBONN_evm.model.Sc2ySwM_117.693	AagrOXF_evm.model.utg000035l.121.6	100	912	0	0	1	912	1	912	0	1685
AagrBONN_evm.model.Sc2ySwM_117.2219	AagrOXF_evm.model.utg000103l.113.1	100	336	0	0	1	336	1	336	1e-177	621
AagrBONN_evm.model.Sc2ySwM_117.1065	AagrOXF_evm.model.utg000083l.255.1	100	196	0	0	1	196	1	196	1e-99	363
AagrBONN_evm.model.Sc2ySwM_117.2136	AagrOXF_evm.model.utg000103l.32.1	100	737	0	0	435	1171	537	1273	0	1362
AagrBONN_evm.model.Sc2ySwM_117.2847	AagrOXF_evm.model.utg000091l.293.2	100	537	0	0	1	537	1	537	0	992
AagrBONN_evm.model.Sc2ySwM_117.312	AagrOXF_evm.model.utg000063l.338.4	99.95	2052	0	1	1	2051	1	2052	0	3783
AagrBONN_evm.model.Sc2ySwM_117.1637__1638	AagrOXF_evm.model.utg000002l.495.2	100	4902	0	0	1	4902	1	4902	0	9053
AagrBONN_evm.model.Sc2ySwM_117.371	AagrOXF_evm.model.utg000006l.941.1	99.11	225	2	0	1	225	1	225	8e-113	405
AagrBONN_evm.model.Sc2ySwM_117.2892	AagrOXF_evm.model.utg000091l.230.2	100	2199	0	0	460	2658	37	2235	0	4061
AagrBONN_evm.model.Sc2ySwM_117.3498	AagrOXF_evm.model.utg000113l.89.4	100	1194	0	0	130	1323	1	1194	0	2206
AagrBONN_evm.model.Sc2ySwM_117.666	AagrOXF_evm.model.utg000035l.94.1	100	939	0	0	1	939	1	939	0	1735
AagrBONN_evm.model.Sc2ySwM_117.2613	AagrOXF_evm.model.utg000059l.45.1	100	294	0	0	1	294	1	294	2e-154	544
AagrBONN_evm.model.Sc2ySwM_117.907	AagrOXF_evm.model.utg000083l.409.6	100	492	0	0	1	492	1	492	0	909
AagrBONN_evm.model.Sc2ySwM_117.3100	AagrOXF_evm.model.utg000091l.493.1	100	1099	0	0	138	1236	258	1356	0	2030
AagrBONN_evm.model.Sc2ySwM_117.3917	AagrOXF_evm.model.utg000042l.226.1	85.12	2265	331	6	439	2700	31	2292	0	2311
AagrBONN_evm.model.Sc2ySwM_117.1411	AagrOXF_evm.model.utg000095l.22.1	100	2772	0	0	493	3264	637	3408	0	5120
AagrBONN_evm.model.Sc2ySwM_117.228	AagrOXF_evm.model.utg000063l.258.1	100	1053	0	0	1	1053	1	1053	0	1945
AagrBONN_evm.model.Sc2ySwM_117.3686	AagrOXF_evm.model.utg000081l.332.3	100	1119	0	0	1	1119	1	1119	0	2067
AagrBONN_evm.model.Sc2ySwM_117.1475	AagrOXF_evm.model.utg000002l.651.4	100	408	0	0	1	408	1	408	0	754
AagrBONN_evm.model.Sc2ySwM_117.1317	AagrOXF_evm.model.utg000095l.114.1	100	944	0	0	79	1022	1	944	0	1744
AagrBONN_evm.model.Sc2ySwM_117.3155	AagrOXF_evm.model.utg000091l.552.1	100	1278	0	0	1	1278	1	1278	0	2361
AagrBONN_evm.model.Sc2ySwM_117.538	AagrOXF_evm.model.utg000093l.18.1	84.57	940	122	19	1	924	1	933	0	911
AagrBONN_evm.model.Sc2ySwM_117.2451	AagrOXF_evm.model.utg000059l.235.1	100	975	0	0	1	975	1	975	0	1801
AagrBONN_evm.model.Sc2ySwM_117.2998	AagrOXF_evm.model.utg000091l.391.1	100	471	0	0	1	471	1	471	0	870
AagrBONN_evm.model.Sc2ySwM_117.3405	AagrOXF_evm.model.utg000113l.182.3	99.93	1503	1	0	1	1503	1	1503	0	2771
AagrBONN_evm.model.Sc2ySwM_117.3549	AagrOXF_evm.model.utg000113l.36.1	100	1014	0	0	1	1014	1	1014	0	1873
AagrBONN_evm.model.Sc2ySwM_117.658	AagrOXF_evm.model.utg000035l.88.1	100	678	0	0	1	678	259	936	0	1253
AagrBONN_evm.model.Sc2ySwM_117.268	AagrOXF_evm.model.utg000063l.298.2	100	1293	0	0	1	1293	1	1293	0	2388
AagrBONN_evm.model.Sc2ySwM_117.865	AagrOXF_evm.model.utg000083l.432.4	100	1287	0	0	1	1287	1	1287	0	2377
AagrBONN_evm.model.Sc2ySwM_117.295	AagrOXF_evm.model.utg000063l.321.1	100	525	0	0	1	525	1	525	0	970
AagrBONN_evm.model.Sc2ySwM_117.471	AagrOXF_evm.model.utg000063l.500.1	100	438	0	0	1	438	1	438	0	809
AagrBONN_evm.model.Sc2ySwM_117.1733	AagrOXF_evm.model.utg000002l.423.1	96.86	255	5	1	1	252	1	255	3e-118	424
AagrBONN_evm.model.Sc2ySwM_117.3452	AagrOXF_evm.model.utg000012l.456.1	94.86	545	24	2	1533	2073	3	547	0	848
AagrBONN_evm.model.Sc2ySwM_117.519	AagrOXF_evm.model.utg000063l.550.1	98.46	1365	0	5	1	1344	1	1365	0	2385
AagrBONN_evm.model.Sc2ySwM_117.2132	AagrOXF_evm.model.utg000103l.26.1	100	900	0	0	646	1545	1489	2388	0	1663
AagrBONN_evm.model.Sc2ySwM_117.2855	AagrOXF_evm.model.utg000091l.269.1	99.95	2133	1	0	1	2133	1	2133	0	3934
AagrBONN_evm.model.Sc2ySwM_117.1622	AagrOXF_evm.model.utg000002l.512.1	100	737	0	0	35	771	380	1116	0	1362
AagrBONN_evm.model.Sc2ySwM_117.4030	AagrOXF_evm.model.utg000001l.7.1	98.33	419	7	0	470	888	764	1182	0	736
AagrBONN_evm.model.Sc2ySwM_117.3972	AagrOXF_evm.model.utg000081l.20.3	100	711	0	0	1	711	1	711	0	1314
AagrBONN_evm.model.Sc2ySwM_117.425	AagrOXF_evm.model.utg000063l.447.2	100	384	0	0	1	384	1	384	0	710
AagrBONN_evm.model.Sc2ySwM_117.2528	AagrOXF_evm.model.utg000059l.132.2	100	435	0	0	1	435	1	435	0	804
AagrBONN_evm.model.Sc2ySwM_117.981	AagrOXF_evm.model.utg000083l.327.2	82.05	312	20	14	1	282	1705	2010	6e-61	233
AagrBONN_evm.model.Sc2ySwM_117.859	AagrOXF_evm.model.utg000080l.92.1	86.43	140	14	5	64	201	564	428	4e-35	148
AagrBONN_evm.model.Sc2ySwM_117.2672	AagrOXF_evm.model.utg000091l.48.1	100	489	0	0	1	489	1	489	0	904
AagrBONN_evm.model.Sc2ySwM_117.3810	AagrOXF_evm.model.utg000081l.202.1	99.77	426	1	0	19	444	1	426	0	782
AagrBONN_evm.model.Sc2ySwM_117.3902	AagrOXF_evm.model.utg000081l.97.1	100	1797	0	0	1	1797	1	1797	0	3319
AagrBONN_evm.model.Sc2ySwM_117.2245	AagrOXF_evm.model.utg000103l.136.2	99.98	4731	1	0	864	5594	969	5699	0	8732
AagrBONN_evm.model.Sc2ySwM_117.465	AagrOXF_evm.model.utg000063l.494.1	100	1965	0	0	1	1965	1	1965	0	3629
AagrBONN_evm.model.Sc2ySwM_117.3271	AagrOXF_evm.model.utg000125l.51.1	94.24	139	8	0	868	1006	46	184	3e-54	213
AagrBONN_evm.model.Sc2ySwM_117.2929	AagrOXF_evm.model.utg000091l.310.1	100	438	0	0	1	438	1	438	0	809
AagrBONN_evm.model.Sc2ySwM_117.2543	AagrOXF_evm.model.utg000059l.116.3	100	524	0	0	29	552	590	1113	0	968
AagrBONN_evm.model.Sc2ySwM_117.788	AagrOXF_evm.model.utg000083l.513.1	100	1346	0	0	1717	3062	1	1346	0	2486
AagrBONN_evm.model.Sc2ySwM_117.2417	AagrOXF_evm.model.utg000059l.274.1	100	792	0	0	1	792	1	792	0	1463
AagrBONN_evm.model.Sc2ySwM_117.4066	AagrOXF_evm.model.utg000061l.108.1	100	543	0	0	1	543	1	543	0	1003
AagrBONN_evm.model.Sc2ySwM_117.1043	AagrOXF_evm.model.utg000083l.281.1	100	1476	0	0	7	1482	1	1476	0	2726
AagrBONN_evm.model.Sc2ySwM_117.3378	AagrOXF_evm.model.utg000113l.211.1	100	444	0	0	1	444	1	444	0	821
AagrBONN_evm.model.Sc2ySwM_117.140	AagrOXF_evm.model.utg000063l.179.12	100	1932	0	0	1	1932	1	1932	0	3568
AagrBONN_evm.model.Sc2ySwM_117.436	AagrOXF_evm.model.utg000063l.456.1	100	657	0	0	1	657	1	657	0	1214
AagrBONN_evm.model.Sc2ySwM_117.2244	AagrOXF_evm.model.utg000103l.135.1	100	772	0	0	1	772	1	772	0	1426
AagrBONN_evm.model.Sc2ySwM_117.8	AagrOXF_evm.model.utg000074l.1.1	99.53	640	2	1	1	639	82	721	0	1164
AagrBONN_evm.model.Sc2ySwM_117.567	AagrOXF_evm.model.utg000063l.618.1	99.65	858	3	0	1	858	1	858	0	1568
AagrBONN_evm.model.Sc2ySwM_117.3863	AagrOXF_evm.model.utg000081l.141.1	100	354	0	0	1	354	1	354	0	654
AagrBONN_evm.model.Sc2ySwM_117.1953	AagrOXF_evm.model.utg000002l.151.10	100	618	0	0	1	618	1	618	0	1142
AagrBONN_evm.model.Sc2ySwM_117.232	AagrOXF_evm.model.utg000063l.262.1	100	1329	0	0	1	1329	1	1329	0	2455
AagrBONN_evm.model.Sc2ySwM_117.3777	AagrOXF_evm.model.utg000081l.241.1	100	351	0	0	1	351	1	351	0	649
AagrBONN_evm.model.Sc2ySwM_117.1174	AagrOXF_evm.model.utg000083l.143.1	100	810	0	0	1	810	19	828	0	1496
AagrBONN_evm.model.Sc2ySwM_117.841	AagrOXF_evm.model.utg000083l.454.6	100	477	0	0	1	477	1	477	0	881
AagrBONN_evm.model.Sc2ySwM_117.494	AagrOXF_evm.model.utg000063l.525.1	100	504	0	0	1	504	1	504	0	931
AagrBONN_evm.model.Sc2ySwM_117.1951	AagrOXF_evm.model.utg000002l.153.1	99.85	651	1	0	1	651	1	651	0	1197
AagrBONN_evm.model.Sc2ySwM_117.3089	AagrOXF_evm.model.utg000091l.479.1	100	380	0	0	128	507	5	384	0	702
AagrBONN_evm.model.Sc2ySwM_117.2430	AagrOXF_evm.model.utg000059l.256.1	100	492	0	0	1	492	1	492	0	909
AagrBONN_evm.model.Sc2ySwM_117.3093	AagrOXF_evm.model.utg000091l.484.2	100	2121	0	0	1	2121	1	2121	0	3917
AagrBONN_evm.model.Sc2ySwM_117.1070	AagrOXF_evm.model.utg000083l.249.1	100	282	0	0	1	282	1	282	1e-147	521
AagrBONN_evm.model.Sc2ySwM_117.3224	AagrOXF_evm.model.utg000091l.613.1	100	1254	0	0	1	1254	1	1254	0	2316
AagrBONN_evm.model.Sc2ySwM_117.1757	AagrOXF_evm.model.utg000002l.368.1	100	900	0	0	1	900	1	900	0	1663
AagrBONN_evm.model.Sc2ySwM_117.3233	AagrOXF_evm.model.utg000091l.623.1	100	1431	0	0	76	1506	67	1497	0	2643
AagrBONN_evm.model.Sc2ySwM_117.866	AagrOXF_evm.model.utg000083l.327.2	83.56	298	25	12	1	277	1852	2146	3e-68	257
AagrBONN_evm.model.Sc2ySwM_117.3844	AagrOXF_evm.model.utg000081l.161.5	100	1152	0	0	1	1152	1	1152	0	2128
AagrBONN_evm.model.Sc2ySwM_117.1804	AagrOXF_evm.model.utg000002l.318.5	100	804	0	0	1	804	1	804	0	1485
AagrBONN_evm.model.Sc2ySwM_117.3670	AagrOXF_evm.model.utg000081l.348.1	100	1272	0	0	1	1272	1	1272	0	2350
AagrBONN_evm.model.Sc2ySwM_117.2168	AagrOXF_evm.model.utg000103l.67.1	100	420	0	0	1	420	1	420	0	776
AagrBONN_evm.model.Sc2ySwM_117.379	AagrOXF_evm.model.utg000100l.206.1	80.22	1077	193	20	117	1182	91	1158	0	791
AagrBONN_evm.model.Sc2ySwM_117.2152	AagrOXF_evm.model.utg000001l.302.1	95.6	637	28	0	526	1162	1	637	0	1022
AagrBONN_evm.model.Sc2ySwM_117.2562	AagrOXF_evm.model.utg000059l.96.1	100	154	0	0	1	154	124	277	1e-76	285
AagrBONN_evm.model.Sc2ySwM_117.2675	AagrOXF_evm.model.utg000091l.51.1	100	1566	0	0	229	1794	1	1566	0	2892
AagrBONN_evm.model.Sc2ySwM_117.4176	AagrOXF_evm.model.utg000022l.6.1	92.85	2475	174	1	1	2475	430	2901	0	3587
AagrBONN_evm.model.Sc2ySwM_117.1711	AagrOXF_evm.model.utg000002l.417.1	100	243	0	0	1	243	1	243	4e-126	449
AagrBONN_evm.model.Sc2ySwM_117.1873	AagrOXF_evm.model.utg000002l.246.1	100	224	0	0	50	273	1	224	2e-115	414
AagrBONN_evm.model.Sc2ySwM_117.216	AagrOXF_evm.model.utg000063l.246.1	100	201	0	0	4	204	1	201	8e-103	372
AagrBONN_evm.model.Sc2ySwM_117.3268	AagrOXF_evm.model.utg000125l.51.1	94.24	139	8	0	868	1006	46	184	3e-54	213
AagrBONN_evm.model.Sc2ySwM_117.1594	AagrOXF_evm.model.utg000002l.540.1	100	2186	0	0	53	2238	116	2301	0	4037
AagrBONN_evm.model.Sc2ySwM_117.2439	AagrOXF_evm.model.utg000059l.247.1	99.78	459	1	0	1	459	1	459	0	843
AagrBONN_evm.model.Sc2ySwM_117.765	AagrOXF_evm.model.utg000083l.542.1	100	421	0	0	1	421	1	421	0	778
AagrBONN_evm.model.Sc2ySwM_117.2267	AagrOXF_evm.model.utg000103l.158__159.1	99.9	2907	3	0	1	2907	1	2907	0	5352
AagrBONN_evm.model.Sc2ySwM_117.1110	AagrOXF_evm.model.utg000083l.211.1	100	464	0	0	545	1008	320	783	0	857
AagrBONN_evm.model.Sc2ySwM_117.3244	AagrOXF_evm.model.utg000091l.633.1	99.92	1287	1	0	1	1287	1	1287	0	2372
AagrBONN_evm.model.Sc2ySwM_117.2364	AagrOXF_evm.model.utg000059l.333.1	100	1206	0	0	1	1206	1	1206	0	2228
AagrBONN_evm.model.Sc2ySwM_117.2101	AagrOXF_evm.model.utg000002l.1.1	100	536	0	0	401	936	245	780	0	990
AagrBONN_evm.model.Sc2ySwM_117.2176	AagrOXF_evm.model.utg000103l.75.1	100	765	0	0	1	765	1	765	0	1413
AagrBONN_evm.model.Sc2ySwM_117.2204	AagrOXF_evm.model.utg000103l.100.1	99.88	828	1	0	412	1239	1	828	0	1524
AagrBONN_evm.model.Sc2ySwM_117.955	AagrOXF_evm.model.utg000083l.363.3	100	810	0	0	1	810	1	810	0	1496
AagrBONN_evm.model.Sc2ySwM_117.2794	AagrOXF_evm.model.utg000091l.174.1	100	219	0	0	1	219	1	219	2e-112	405
AagrBONN_evm.model.Sc2ySwM_117.2025	AagrOXF_evm.model.utg000002l.72.3	99.88	861	1	0	1	861	1	861	0	1585
AagrBONN_evm.model.Sc2ySwM_117.1960	AagrOXF_evm.model.utg000002l.143.1	100	501	0	0	1	501	1	501	0	926
AagrBONN_evm.model.Sc2ySwM_117.1957	AagrOXF_evm.model.utg000002l.146.1	100	1350	0	0	1	1350	226	1575	0	2494
AagrBONN_evm.model.Sc2ySwM_117.3380	AagrOXF_evm.model.utg000113l.209.1	100	489	0	0	16	504	1	489	0	904
AagrBONN_evm.model.Sc2ySwM_117.3963	AagrOXF_evm.model.utg000081l.31.1	100	1695	0	0	1	1695	1	1695	0	3131
AagrBONN_evm.model.Sc2ySwM_117.1661	AagrOXF_evm.model.utg000002l.469.1	100	847	0	0	1	847	1	847	0	1565
AagrBONN_evm.model.Sc2ySwM_117.1352	AagrOXF_evm.model.utg000006l.563.1	93.16	1797	119	4	918	2712	1527	3321	0	2634
AagrBONN_evm.model.Sc2ySwM_117.1690	AagrOXF_evm.model.utg000002l.438.1	100	972	0	0	1	972	1	972	0	1796
AagrBONN_evm.model.Sc2ySwM_117.2377	AagrOXF_evm.model.utg000059l.316.2	99.97	3180	1	0	1	3180	1	3180	0	5867
AagrBONN_evm.model.Sc2ySwM_117.2496	AagrOXF_evm.model.utg000059l.168.1	100	510	0	0	1	510	1	510	0	942
AagrBONN_evm.model.Sc2ySwM_117.3589	AagrOXF_evm.model.utg000162l.7.1	100	1950	0	0	1	1950	43	1992	0	3602
AagrBONN_evm.model.Sc2ySwM_117.4121	AagrOXF_evm.model.utg000077l.485.1	89.47	551	44	8	1684	2233	1	538	0	684
AagrBONN_evm.model.Sc2ySwM_117.2502	AagrOXF_evm.model.utg000059l.163.3	99.93	1390	1	0	1	1390	1	1390	0	2562
AagrBONN_evm.model.Sc2ySwM_117.1144	AagrOXF_evm.model.utg000083l.173.1	100	774	0	0	1	774	1	774	0	1430
AagrBONN_evm.model.Sc2ySwM_117.4005	AagrOXF_evm.model.utg000061l.174.1	100	1291	0	0	1	1291	1	1291	0	2385
AagrBONN_evm.model.Sc2ySwM_117.1786	AagrOXF_evm.model.utg000002l.338.1	100	525	0	0	1	525	1	525	0	970
AagrBONN_evm.model.Sc2ySwM_117.4147	AagrOXF_evm.model.utg000042l.226.1	84.77	2266	337	7	442	2703	31	2292	0	2266
AagrBONN_evm.model.Sc2ySwM_117.3126	AagrOXF_evm.model.utg000091l.522.2	100	765	0	0	1	765	1	765	0	1413
AagrBONN_evm.model.Sc2ySwM_117.345	AagrOXF_evm.model.utg000063l.373.1	100	984	0	0	373	1356	847	1830	0	1818
AagrBONN_evm.model.Sc2ySwM_117.604	AagrOXF_evm.model.utg000056l.10.1	90.59	287	19	3	1	282	185	468	3e-103	374
AagrBONN_evm.model.Sc2ySwM_117.759	AagrOXF_evm.model.utg000083l.549.1	100	236	0	0	1	236	1	236	3e-122	436
AagrBONN_evm.model.Sc2ySwM_117.976	AagrOXF_evm.model.utg000083l.333.1	97.32	598	16	0	2	599	83	680	0	1016
AagrBONN_evm.model.Sc2ySwM_117.2650	AagrOXF_evm.model.utg000091l.15.1	99.94	3597	2	0	1	3597	1	3597	0	6632
AagrBONN_evm.model.Sc2ySwM_117.3288	AagrOXF_evm.model.utg000091l.676.1	99.97	2901	1	0	1	2901	1	2901	0	5352
AagrBONN_evm.model.Sc2ySwM_117.1930	AagrOXF_evm.model.utg000002l.176.1	100	672	0	0	1	672	1	672	0	1242
AagrBONN_evm.model.Sc2ySwM_117.4199	AagrOXF_evm.model.utg000050l.499.1	98.63	879	12	0	1	879	1	879	0	1557
AagrBONN_evm.model.Sc2ySwM_117.3429	AagrOXF_evm.model.utg000113l.156.1	100	329	0	0	188	516	92	420	1e-173	608
AagrBONN_evm.model.Sc2ySwM_117.984	AagrOXF_evm.model.utg000083l.343.2	100	672	0	0	1	672	1	672	0	1242
AagrBONN_evm.model.Sc2ySwM_117.756	AagrOXF_evm.model.utg000083l.552.1	100	339	0	0	1	339	1	339	3e-179	627
AagrBONN_evm.model.Sc2ySwM_117.557	AagrOXF_evm.model.utg000063l.608.1	100	918	0	0	1	918	1	918	0	1696
AagrBONN_evm.model.Sc2ySwM_117.59	AagrOXF_evm.model.utg000063l.74.1	100	1797	0	0	1	1797	1	1797	0	3319
AagrBONN_evm.model.Sc2ySwM_117.527	AagrOXF_evm.model.utg000063l.564.1	100	1436	0	0	7	1442	70	1505	0	2652
AagrBONN_evm.model.Sc2ySwM_117.3149	AagrOXF_evm.model.utg000091l.546.1	100	1951	0	0	48	1998	222	2172	0	3603
AagrBONN_evm.model.Sc2ySwM_117.3905	AagrOXF_evm.model.utg000081l.94.1	100	728	0	0	2	729	248	975	0	1345
AagrBONN_evm.model.Sc2ySwM_117.234	AagrOXF_evm.model.utg000063l.264.1	100	364	0	0	207	570	174	537	0	673
AagrBONN_evm.model.Sc2ySwM_117.2741	AagrOXF_evm.model.utg000091l.114.4	100	1287	0	0	1	1287	1	1287	0	2377
AagrBONN_evm.model.Sc2ySwM_117.1956	AagrOXF_evm.model.utg000002l.147.1	99.85	681	1	0	1	681	22	702	0	1253
AagrBONN_evm.model.Sc2ySwM_117.4114	AagrOXF_evm.model.utg000061l.52.1	100	210	0	0	1	210	1	210	8e-108	388
AagrBONN_evm.model.Sc2ySwM_117.291	AagrOXF_evm.model.utg000063l.317.2	100	930	0	0	1	930	1	930	0	1718
AagrBONN_evm.model.Sc2ySwM_117.3407	AagrOXF_evm.model.utg000113l.181.5	100	927	0	0	1	927	1	927	0	1712
AagrBONN_evm.model.Sc2ySwM_117.3420	AagrOXF_evm.model.utg000113l.166.1	100	154	0	0	1	154	1	154	2e-76	285
AagrBONN_evm.model.Sc2ySwM_117.4133	AagrOXF_evm.model.utg000061l.24.1	99.93	2901	2	0	1	2901	1	2901	0	5347
AagrBONN_evm.model.Sc2ySwM_117.3796	AagrOXF_evm.model.utg000081l.218.5	100	1341	0	0	1	1341	1	1341	0	2477
AagrBONN_evm.model.Sc2ySwM_117.1297	AagrOXF_evm.model.utg000083l.12.1	100	891	0	0	1	891	1	891	0	1646
AagrBONN_evm.model.Sc2ySwM_117.255	AagrOXF_evm.model.utg000063l.289.1	100	2499	0	0	1	2499	1	2499	0	4615
AagrBONN_evm.model.Sc2ySwM_117.1716	AagrOXF_evm.model.utg000002l.412.1	99.74	387	1	0	75	461	18	404	0	710
AagrBONN_evm.model.Sc2ySwM_117.2825	AagrOXF_evm.model.utg000091l.203.1	100	243	0	0	1	243	1	243	4e-126	449
AagrBONN_evm.model.Sc2ySwM_117.1240	AagrOXF_evm.model.utg000083l.73.1	100	438	0	0	1	438	1	438	0	809
AagrBONN_evm.model.Sc2ySwM_117.1305	AagrOXF_evm.model.utg000083l.3.1	99.89	875	1	0	463	1337	577	1451	0	1611
AagrBONN_evm.model.Sc2ySwM_117.3719	AagrOXF_evm.model.utg000081l.298.1	100	5655	0	0	1	5655	1	5655	0	10440
AagrBONN_evm.model.Sc2ySwM_117.2458	AagrOXF_evm.model.utg000059l.226.1	100	534	0	0	1	534	1	534	0	987
AagrBONN_evm.model.Sc2ySwM_117.821	AagrOXF_evm.model.utg000083l.457.1	97.01	870	19	3	20	888	758	1621	0	1456
AagrBONN_evm.model.Sc2ySwM_117.3332	AagrOXF_evm.model.utg000091l.724.1	100	231	0	0	1	231	1	231	2e-119	427
AagrBONN_evm.model.Sc2ySwM_117.2951	AagrOXF_evm.model.utg000091l.342.1	100	1179	0	0	1	1179	1	1179	0	2178
AagrBONN_evm.model.Sc2ySwM_117.3290	AagrOXF_evm.model.utg000091l.679.1	100	732	0	0	1	732	1	732	0	1352
AagrBONN_evm.model.Sc2ySwM_117.2162	AagrOXF_evm.model.utg000103l.60.1	99.88	867	1	0	2371	3237	1	867	0	1596
AagrBONN_evm.model.Sc2ySwM_117.3372	AagrOXF_evm.model.utg000113l.217.1	100	2028	0	0	1	2028	1	2028	0	3746
AagrBONN_evm.model.Sc2ySwM_117.1680	AagrOXF_evm.model.utg000002l.450.1	100	458	0	0	238	695	1	458	0	846
AagrBONN_evm.model.Sc2ySwM_117.2243	AagrOXF_evm.model.utg000103l.134.5	100	1953	0	0	1	1953	1	1953	0	3607
AagrBONN_evm.model.Sc2ySwM_117.830	AagrOXF_evm.model.utg000083l.464.1	100	3177	0	0	1	3177	1	3177	0	5867
AagrBONN_evm.model.Sc2ySwM_117.847	AagrOXF_evm.model.utg000083l.449.1	100	736	0	0	1	736	1	736	0	1360
AagrBONN_evm.model.Sc2ySwM_117.4085	AagrOXF_evm.model.utg000061l.84.1	100	1491	0	0	1	1491	1	1491	0	2754
AagrBONN_evm.model.Sc2ySwM_117.158	AagrOXF_evm.model.utg000050l.499.1	99.07	538	5	0	685	1222	1	538	0	966
AagrBONN_evm.model.Sc2ySwM_117.1374	AagrOXF_evm.model.utg000057l.125.1	93.97	580	29	6	683	1262	236	809	0	872
AagrBONN_evm.model.Sc2ySwM_117.1700	AagrOXF_evm.model.utg000002l.432.1	100	336	0	0	130	465	1	336	2e-177	621
AagrBONN_evm.model.Sc2ySwM_117.2129	AagrOXF_evm.model.utg000103l.25.1	100	651	0	0	1	651	58	708	0	1203
[truncated: 22,509 more rows]

## Sheet: Supp. Tab. 6
Supplementary Table 6. Comparison of gene densities among plant genomes (number of genes per megabases). Values were calculated dividing gene number with the length of the assembly.
	Anthoceros agrestis Bonn	Anthoceros agrestis Oxford	Anthoceros punctatus	Marchantia polymorpha	Physcomitrella patens	Selaginella moellendorffii	Azolla filiculoides	Salvinia cucullata	Amborella trichocarpa	Arabidopsis thaliana
Gene density	221.02	201.29	191.46	85.4	69.6	100.5	82.07	125.97	38.03	203.08

## Sheet: Supp. Tab. 7
Supplementary Table 7. Genomic segments collinear across the 19 plant genomes requiring at least three anchors per collinear block. Each row represent one collinear block. Species names are abbreviated (first letter of genus name and first three letter of species name). Numbers refer to the number of collinear block found in each species. If larger than one the block was duplicated in that specie…
Species
Atha	Mpol	Ppat	Bdis	Ptri	Tcac	Vvin	Csat	Pper	Msat	Dcar	Atri	Csin	Ojap	Zmay	Smoe	Oluc	Crei	Aagr
0	0	0	0	2	0	0	0	1	0	0	0	0	0	0	0	0	0	0
0	0	0	0	2	1	0	0	1	0	0	0	0	0	0	0	0	0	0
0	0	0	0	2	1	1	0	1	0	0	0	0	0	0	0	0	0	0
0	0	0	0	2	1	1	0	1	1	0	0	0	0	0	0	0	0	0
0	0	0	0	2	1	1	0	1	2	0	0	0	0	0	0	0	0	0
0	0	0	0	2	1	1	1	1	2	0	0	0	0	0	0	0	0	0
0	0	0	0	2	2	1	1	1	2	0	0	0	0	0	0	0	0	0
0	0	0	0	2	2	1	1	2	2	0	0	0	0	0	0	0	0	0
0	0	0	0	3	2	1	1	2	2	0	0	0	0	0	0	0	0	0
0	0	0	0	3	2	2	1	2	2	0	0	0	0	0	0	0	0	0
0	0	0	0	4	2	2	1	2	2	0	0	0	0	0	0	0	0	0
0	0	0	0	4	2	2	2	2	2	0	0	0	0	0	0	0	0	0
0	0	0	0	4	2	2	2	2	3	0	0	0	0	0	0	0	0	0
0	0	0	0	4	2	2	2	2	4	0	0	0	0	0	0	0	0	0
0	0	0	0	4	2	2	2	2	4	1	0	0	0	0	0	0	0	0
1	0	0	0	4	2	2	2	2	4	1	0	0	0	0	0	0	0	0
1	0	0	0	4	2	2	2	2	4	2	0	0	0	0	0	0	0	0
0	0	0	0	4	2	2	2	2	4	2	0	0	0	0	0	0	0	0
1	0	0	0	4	2	2	2	2	4	2	0	0	0	0	0	0	0	0
1	0	0	0	4	2	2	3	2	4	2	0	0	0	0	0	0	0	0
1	0	0	0	4	2	2	2	2	4	3	0	0	0	0	0	0	0	0
0	0	0	0	4	2	2	2	2	4	3	0	0	0	0	0	0	0	0
0	0	0	0	4	3	2	2	2	4	2	0	0	0	0	0	0	0	0
0	0	0	0	4	3	3	2	2	4	2	0	0	0	0	0	0	0	0
0	0	0	0	4	2	2	3	2	4	2	0	0	0	0	0	0	0	0
1	0	0	0	4	3	3	0	3	4	2	1	0	1	0	1	0	0	0
0	0	0	0	4	2	2	3	2	4	1	0	0	0	0	0	0	0	0
1	0	0	0	4	2	2	3	2	4	1	0	0	0	0	0	0	0	0
1	0	0	0	4	2	2	2	2	4	1	0	0	0	0	0	0	0	0
0	0	0	0	4	2	2	2	2	4	2	0	0	0	0	0	0	0	0
1	0	0	0	4	2	2	2	2	4	1	0	0	0	0	0	0	0	0
0	0	0	0	4	2	2	2	2	4	1	0	0	0	0	0	0	0	0
0	0	0	0	4	2	2	2	3	4	1	0	0	0	0	0	0	0	0
0	0	0	0	4	2	2	2	3	5	1	0	0	0	0	0	0	0	0
0	0	0	0	4	2	2	2	3	5	2	0	0	0	0	0	0	0	0
0	0	0	0	4	2	2	2	3	5	3	0	0	0	0	0	0	0	0
1	0	0	0	4	2	2	2	2	4	0	0	0	0	0	0	0	0	0
1	0	0	0	4	2	2	2	2	4	0	0	0	1	0	0	0	0	0
1	0	0	0	4	2	2	2	2	4	0	0	0	2	0	0	0	0	0
1	0	0	0	4	2	2	2	2	4	0	0	0	2	1	0	0	0	0
0	0	0	0	4	2	2	2	3	4	0	0	0	0	0	0	0	0	0
0	0	0	0	4	2	2	2	2	4	1	0	0	0	0	0	0	0	0
0	0	0	0	4	2	2	3	2	4	0	0	0	0	0	0	0	0	0
0	0	0	1	4	2	2	2	2	4	0	0	0	0	0	0	0	0	0
0	0	0	0	4	2	2	3	2	3	0	0	0	0	0	0	0	0	0
0	0	0	0	5	2	2	3	2	3	0	0	0	0	0	0	0	0	0
1	0	0	0	4	2	2	3	2	3	0	0	0	0	0	0	0	0	0
1	0	0	0	4	2	2	3	2	3	0	0	0	1	0	0	0	0	0
0	0	0	0	4	2	2	3	2	3	0	0	0	1	0	0	0	0	0
1	0	0	0	4	2	2	3	2	3	0	0	0	0	0	0	0	0	0
0	0	0	0	4	2	2	2	2	3	1	0	0	0	0	0	0	0	0
0	0	0	0	4	2	2	2	2	3	1	0	0	0	0	0	0	0	0
0	0	0	0	4	2	2	2	2	3	2	0	0	0	0	0	0	0	0
1	0	0	0	4	2	2	2	2	3	0	0	0	0	0	0	0	0	0
1	0	0	0	4	2	2	2	2	3	1	0	0	0	0	0	0	0	0
1	0	0	1	4	2	2	2	2	3	1	0	0	0	0	0	0	0	0
2	0	0	0	4	2	2	2	2	3	1	0	0	0	0	0	0	0	0
1	0	0	1	4	2	2	2	2	3	0	0	0	0	0	0	0	0	0
1	0	0	0	4	2	2	2	2	3	0	0	0	1	0	0	0	0	0
0	0	0	0	4	2	2	2	2	3	1	0	0	0	0	0	0	0	0
0	0	0	0	4	2	2	2	3	3	1	0	0	0	0	0	0	0	0
0	0	0	0	4	3	2	2	3	3	1	0	0	0	0	0	0	0	0
0	0	0	0	4	3	3	2	3	3	1	0	0	0	0	0	0	0	0
0	0	0	0	4	3	3	2	3	3	2	0	0	0	0	0	0	0	0
0	0	0	0	5	3	3	2	3	3	2	0	0	0	0	0	0	0	0
0	0	0	0	5	3	3	2	3	3	2	0	0	0	1	0	0	0	0
1	0	0	0	5	3	3	2	3	3	2	0	0	0	0	0	0	0	0
2	0	0	0	5	3	3	2	3	3	2	0	0	0	0	0	0	0	0
2	0	0	0	6	3	3	2	3	3	2	0	0	0	0	0	0	0	0
2	0	0	0	6	3	3	2	4	3	2	0	0	0	0	0	0	0	0
2	0	0	0	6	3	3	2	4	3	2	1	0	0	0	0	0	0	0
3	0	0	0	6	3	3	2	4	3	2	1	0	0	0	0	0	0	0
3	0	0	0	6	3	3	2	4	4	2	1	0	0	0	0	0	0	0
3	0	0	0	7	3	3	2	4	4	2	1	0	0	0	0	0	0	0
3	0	0	0	7	3	3	2	4	5	2	1	0	0	0	0	0	0	0
2	0	0	0	6	3	3	3	3	3	2	0	0	0	0	0	0	0	0
1	0	0	1	5	3	3	2	3	3	2	0	0	0	0	0	0	0	0
1	0	0	1	5	3	3	2	3	3	3	0	0	0	0	0	0	0	0
1	0	0	1	5	3	3	3	3	3	3	0	0	0	0	0	0	0	0
2	0	0	0	5	3	3	2	3	3	2	0	0	0	0	0	0	0	0
1	0	0	0	5	3	3	2	3	3	3	0	0	0	0	0	0	0	0
0	0	0	1	5	3	3	2	3	3	2	0	0	0	0	0	0	0	0
1	0	0	0	5	3	3	2	3	3	2	0	0	0	0	0	0	0	0
0	0	0	0	5	3	3	2	3	4	2	0	0	0	0	0	0	0	0
0	0	0	0	5	3	3	2	3	3	1	0	0	0	0	0	0	0	0
0	0	0	0	5	3	3	3	3	3	1	0	0	0	0	0	0	0	0
0	0	0	1	5	3	3	3	3	3	1	0	0	0	0	0	0	0	0
1	0	0	1	5	3	3	3	3	3	1	0	0	0	0	0	0	0	0
0	0	0	0	5	3	3	3	3	3	1	0	0	1	0	0	0	0	0
0	0	0	0	4	3	3	3	3	3	1	0	0	0	0	0	0	0	0
1	0	0	0	4	3	3	3	3	3	1	0	0	0	0	0	0	0	0
1	0	0	0	4	3	3	2	3	3	1	0	0	0	0	0	0	0	0
1	0	0	1	4	3	3	2	3	3	1	0	0	0	0	0	0	0	0
1	0	0	0	4	3	3	2	3	4	1	0	0	0	0	0	0	0	0
0	0	0	0	4	3	3	2	3	3	1	0	0	1	0	0	0	0	0
0	0	0	1	4	3	3	2	3	3	1	0	0	0	0	0	0	0	0
0	0	0	0	4	3	3	3	3	3	1	0	0	0	0	0	0	0	0
0	0	0	1	4	3	3	2	3	3	1	0	0	0	0	0	0	0	0
0	0	0	0	4	3	3	2	3	3	1	1	0	0	0	0	0	0	0
0	0	0	0	4	3	3	2	3	3	2	0	0	0	0	0	0	0	0
0	0	0	0	4	3	3	2	3	3	3	0	0	0	0	0	0	0	0
0	0	0	1	4	3	3	2	3	3	1	0	0	0	0	0	0	0	0
0	0	0	0	5	3	2	2	3	3	1	0	0	0	0	0	0	0	0
1	0	0	0	4	3	2	2	3	3	1	0	0	0	0	0	0	0	0
1	0	0	1	4	3	2	2	3	3	1	0	0	0	0	0	0	0	0
0	0	0	0	4	3	2	3	3	3	1	0	0	0	0	0	0	0	0
0	0	0	0	4	3	2	2	3	3	2	0	0	0	0	0	0	0	0
0	0	0	0	4	2	3	2	3	3	1	0	0	0	0	0	0	0	0
0	0	0	1	4	2	2	2	2	3	1	0	0	0	0	0	0	0	0
0	0	0	0	4	2	2	2	2	3	0	0	0	1	0	0	0	0	0
0	0	0	0	4	2	2	2	2	3	0	1	0	1	0	0	0	0	0
0	0	0	0	5	2	2	2	2	3	0	0	0	0	0	0	0	0	0
1	0	0	0	5	2	2	2	2	3	0	0	0	0	0	0	0	0	0
1	0	0	0	4	2	2	2	2	3	0	0	0	0	0	0	0	0	0
1	0	0	0	4	2	2	2	2	3	0	0	0	0	0	0	0	0	0
0	0	0	0	4	2	2	2	2	3	0	0	0	1	0	0	0	0	0
1	0	0	0	4	2	2	2	2	3	0	0	0	0	0	0	0	0	0
0	0	0	0	4	2	2	2	2	3	1	0	0	0	0	0	0	0	0
0	0	0	0	4	2	2	1	2	3	0	0	0	0	0	0	0	0	0
0	0	0	0	4	2	2	1	2	3	0	0	0	0	0	0	0	0	0
0	0	0	0	4	2	3	1	2	2	0	0	0	0	0	0	0	0	0
0	0	0	0	5	2	3	1	2	2	0	0	0	0	0	0	0	0	0
0	0	0	0	5	2	3	1	2	3	0	0	0	0	0	0	0	0	0
1	0	0	0	4	2	2	1	2	2	0	0	0	0	0	0	0	0	0
2	0	0	0	4	2	2	1	2	2	0	0	0	0	0	0	0	0	0
1	0	0	0	4	2	2	2	2	2	0	0	0	0	0	0	0	0	0
0	0	0	0	4	2	2	1	2	2	0	1	0	0	0	0	0	0	0
0	0	0	0	5	2	2	1	2	2	0	1	0	0	0	0	0	0	0
0	0	0	0	6	2	2	1	2	2	0	1	0	0	0	0	0	0	0
1	0	0	0	3	2	2	1	2	2	0	0	0	0	0	0	0	0	0
1	0	0	0	3	2	2	1	2	2	0	0	0	0	0	0	0	0	0
0	0	0	1	3	2	2	1	2	2	0	0	0	0	0	0	0	0	0
0	0	0	0	4	2	1	1	2	2	0	0	0	0	0	0	0	0	0
0	0	0	0	4	2	2	1	2	2	0	0	0	0	0	0	0	0	0
0	0	0	0	4	2	2	2	2	2	0	0	0	0	0	0	0	0	0
1	0	0	0	4	2	2	2	2	2	0	0	0	0	0	0	0	0	0
1	0	0	0	4	2	2	2	2	2	1	0	0	0	0	0	0	0	0
2	0	0	0	4	2	2	2	2	2	1	0	0	0	0	0	0	0	0
2	0	0	0	4	2	2	2	2	2	2	0	0	0	0	0	0	0	0
2	0	0	0	4	3	2	2	2	2	2	0	0	0	0	0	0	0	0
2	0	0	0	4	2	3	2	2	2	2	0	0	0	0	0	0	0	0
2	0	0	0	4	2	3	2	3	2	2	0	0	0	0	0	0	0	0
2	0	0	0	4	2	2	2	2	2	2	0	0	1	0	0	0	0	0
1	0	0	0	4	2	2	2	2	2	1	0	0	0	0	0	0	0	0
1	0	0	0	4	2	2	2	2	2	1	0	0	0	0	0	0	0	0
1	0	0	0	4	2	3	2	2	2	0	0	0	0	0	0	0	0	0
1	0	0	0	4	2	3	3	2	2	0	0	0	0	0	0	0	0	0
1	0	0	0	4	2	3	3	2	2	1	0	0	0	0	0	0	0	0
2	0	0	0	4	2	3	3	2	2	1	0	0	0	0	0	0	0	0
1	0	0	0	4	2	3	2	2	3	0	0	0	0	0	0	0	0	0
1	0	0	0	4	3	2	2	2	2	0	0	0	0	0	0	0	0	0
1	0	0	0	4	2	2	2	3	2	0	0	0	0	0	0	0	0	0
0	0	0	0	4	2	2	2	2	3	0	0	0	0	0	0	0	0	0
0	0	0	0	4	2	2	2	2	3	1	0	0	0	0	0	0	0	0
0	0	0	0	4	2	2	2	2	3	1	0	0	1	0	0	0	0	0
0	0	0	0	4	2	2	2	3	3	1	0	0	0	0	0	0	0	0
0	0	0	0	5	2	2	2	2	3	0	0	0	0	0	0	0	0	0
0	0	0	0	6	2	2	2	2	3	0	0	0	0	0	0	0	0	0
0	0	0	0	4	2	2	2	2	2	1	0	0	0	0	0	0	0	0
0	0	0	1	4	2	2	2	2	2	1	0	0	0	0	0	0	0	0
1	0	0	1	4	2	2	2	2	2	1	0	0	0	0	0	0	0	0
0	0	0	0	4	2	2	2	2	2	1	0	1	0	0	0	0	0	0
1	0	0	0	4	2	2	2	2	2	1	0	1	0	0	0	0	0	0
0	0	0	0	4	2	2	2	2	2	2	0	0	0	0	0	0	0	0
0	0	0	0	4	2	2	2	2	2	1	0	0	0	0	0	0	0	0
0	0	0	0	4	2	3	2	2	2	0	0	0	0	0	0	0	0	0
0	0	0	0	4	3	2	2	2	2	0	0	0	0	0	0	0	0	0
0	0	0	0	4	2	2	2	3	2	0	0	0	0	0	0	0	0	0
0	0	0	0	4	2	2	2	2	2	1	0	0	0	0	0	0	0	0
0	0	0	0	4	2	2	1	2	3	0	0	0	0	0	0	0	0	0
0	0	0	0	4	2	2	1	2	2	1	0	0	0	0	0	0	0	0
1	0	0	0	4	2	2	1	2	2	0	0	0	0	0	0	0	0	0
0	0	0	0	4	2	1	2	2	2	0	0	0	0	0	0	0	0	0
0	0	0	0	4	2	1	2	2	2	1	0	0	0	0	0	0	0	0
0	0	0	0	4	2	1	2	2	2	1	0	0	1	0	0	0	0	0
0	0	0	0	4	2	1	3	2	2	1	0	0	0	0	0	0	0	0
1	0	0	0	4	2	1	3	2	2	1	0	0	0	0	0	0	0	0
0	0	0	0	4	2	1	3	2	2	2	0	0	0	0	0	0	0	0
0	0	0	0	4	2	1	2	2	2	2	0	0	0	0	0	0	0	0
1	0	0	0	4	2	1	2	2	2	0	0	0	0	0	0	0	0	0
0	0	0	1	4	2	1	2	2	2	0	0	0	0	0	0	0	0	0
1	0	0	0	4	2	1	2	2	2	0	0	0	0	0	0	0	0	0
0	0	0	0	4	2	1	1	2	2	1	0	0	0	0	0	0	0	0
1	0	0	0	4	2	1	1	2	2	1	0	0	0	0	0	0	0	0
1	0	0	0	4	2	1	1	2	2	1	0	0	1	0	0	0	0	0
1	0	0	0	4	2	1	1	2	2	0	0	0	0	0	0	0	0	0
1	0	0	0	4	2	1	1	2	2	0	0	0	0	0	0	0	0	0
1	0	0	1	4	2	1	1	2	2	0	0	0	0	0	0	0	0	0
1	0	0	2	4	2	1	1	2	2	0	0	0	0	0	0	0	0	0
0	0	0	0	4	3	1	1	2	2	0	0	0	0	0	0	0	0	0
0	0	0	0	4	3	1	2	2	2	0	0	0	0	0	0	0	0	0
0	0	0	1	4	3	1	1	2	2	0	0	0	0	0	0	0	0	0
1	0	0	0	4	2	1	1	2	2	0	0	0	0	0	0	0	0	0
0	0	0	1	4	2	1	1	2	2	0	0	0	0	0	0	0	0	0
0	0	0	0	4	2	1	1	3	2	0	0	0	0	0	0	0	0	0
0	0	0	0	4	2	1	1	2	2	1	0	0	0	0	0	0	0	0
1	0	0	0	3	2	1	1	2	2	0	0	0	0	0	0	0	0	0
1	0	0	1	3	2	1	1	2	2	0	0	0	0	0	0	0	0	0
0	0	0	0	3	3	1	1	2	2	0	0	0	0	0	0	0	0	0
0	0	0	0	3	3	1	1	2	2	0	0	0	0	1	0	0	0	0
0	0	0	1	3	3	1	1	2	2	0	0	0	0	0	0	0	0	0
1	0	0	0	3	2	1	1	2	2	0	0	0	0	0	0	0	0	0
1	0	0	0	3	2	1	1	2	2	0	0	0	0	0	0	0	0	0
1	0	0	0	3	2	1	1	2	2	0	0	0	0	0	0	0	0	0
0	0	0	0	3	2	1	2	2	2	0	0	0	0	0	0	0	0	0
0	0	0	0	3	2	1	1	3	2	0	0	0	0	0	0	0	0	0
0	0	0	0	3	2	1	1	2	2	0	0	0	1	0	0	0	0	0
0	0	0	0	3	2	1	1	2	3	0	0	0	0	0	0	0	0	0
0	0	0	0	3	2	1	1	2	2	1	0	0	0	0	0	0	0	0
0	0	0	0	2	2	1	1	2	2	1	0	0	0	0	0	0	0	0
0	0	0	0	2	2	1	1	2	2	1	0	0	1	0	0	0	0	0
0	0	0	0	2	2	1	1	2	2	1	0	0	0	0	0	0	0	0
0	0	0	0	3	2	1	1	2	2	0	0	0	0	0	0	0	0	0
0	0	0	0	2	2	1	1	2	2	0	0	0	1	0	0	0	0	0
0	0	0	0	2	2	1	1	1	3	0	0	0	0	0	0	0	0	0
0	0	0	0	2	2	1	2	1	3	0	0	0	0	0	0	0	0	0
0	0	0	0	2	2	2	2	1	3	0	0	0	0	0	0	0	0	0
1	0	0	0	2	2	2	2	1	3	0	0	0	0	0	0	0	0	0
0	0	0	0	2	3	1	2	1	3	0	0	0	0	0	0	0	0	0
0	0	0	0	3	3	1	2	1	3	0	0	0	0	0	0	0	0	0
0	0	0	0	2	2	1	2	2	3	0	0	0	0	0	0	0	0	0
0	0	0	0	3	2	1	2	2	3	0	0	0	0	0	0	0	0	0
0	0	0	0	3	2	1	2	2	4	0	0	0	0	0	0	0	0	0
0	0	0	0	2	2	1	1	1	3	0	0	0	1	0	0	0	0	0
0	0	0	0	2	2	1	2	1	2	0	0	0	0	0	0	0	0	0
0	0	0	1	2	2	1	2	1	2	0	0	0	0	0	0	0	0	0
0	0	0	0	2	2	1	1	1	2	1	0	0	0	0	0	0	0	0
0	0	0	1	2	2	1	1	1	2	1	0	0	0	0	0	0	0	0
1	0	0	0	2	2	1	1	1	2	1	0	0	0	0	0	0	0	0
0	0	0	0	2	2	1	1	1	2	1	0	0	0	0	0	0	0	0
0	0	0	0	2	2	1	2	1	2	0	0	0	0	0	0	0	0	0
0	0	0	0	3	2	1	1	1	2	0	0	0	0	0	0	0	0	0
0	0	0	1	2	2	1	1	1	2	0	0	0	0	0	0	0	0	0
1	0	0	0	2	2	1	1	1	2	0	0	0	0	0	0	0	0	0
0	0	0	1	2	2	1	1	1	2	0	0	0	0	0	0	0	0	0
0	0	0	0	2	2	1	2	1	2	0	0	0	0	0	0	0	0	0
0	0	0	0	2	1	1	2	1	2	0	0	0	0	0	0	0	0	0
0	0	0	0	2	1	1	2	1	2	0	1	0	0	0	0	0	0	0
1	0	0	0	2	1	1	2	1	2	0	0	0	0	0	0	0	0	0
0	0	0	0	2	1	1	2	1	2	0	0	1	0	0	0	0	0	0
1	0	0	0	2	1	1	1	1	2	0	0	0	0	0	0	0	0	0
2	0	0	0	2	1	1	1	1	2	0	0	0	0	0	0	0	0	0
1	0	0	0	2	1	1	1	1	2	0	0	0	0	0	0	0	0	0
0	0	0	0	2	2	1	1	1	2	0	0	0	0	0	0	0	0	0
0	0	0	1	2	2	1	1	1	2	0	0	0	0	0	0	0	0	0
0	0	0	1	2	2	1	1	1	2	0	0	0	0	0	0	0	0	0
0	0	0	2	2	2	1	1	1	2	0	0	0	0	0	0	0	0	0
0	0	0	1	2	2	1	1	1	2	0	0	0	0	0	0	0	0	0
0	0	0	0	2	1	2	1	1	2	0	0	0	0	0	0	0	0	0
0	0	0	0	2	1	3	1	1	2	0	0	0	0	0	0	0	0	0
0	0	0	0	2	1	3	1	1	2	0	0	0	1	0	0	0	0	0
0	0	0	0	2	1	2	1	1	3	0	0	0	0	0	0	0	0	0
0	0	0	1	2	1	2	1	1	2	0	0	0	0	0	0	0	0	0
1	0	0	1	2	1	2	1	1	2	0	0	0	0	0	0	0	0	0
1	0	0	0	2	1	1	1	1	2	0	0	0	0	0	0	0	0	0
1	0	0	0	2	1	1	1	1	3	0	0	0	0	0	0	0	0	0
0	0	0	0	2	1	1	1	1	2	1	0	0	0	0	0	0	0	0
0	0	0	0	2	1	1	1	1	2	1	0	0	0	0	0	0	0	0
0	0	0	0	2	1	1	1	1	2	1	0	0	0	0	0	0	0	0
0	0	0	0	2	1	1	1	1	2	1	0	0	0	0	0	0	0	0
1	0	0	0	2	1	1	1	1	2	1	0	0	0	0	0	0	0	0
0	0	0	0	2	1	1	1	1	2	1	0	0	0	0	0	0	0	0
0	0	0	1	2	1	1	1	1	2	0	0	0	0	0	0	0	0	0
0	0	0	0	2	2	1	1	1	2	0	0	0	0	0	0	0	0	0
0	0	0	0	3	2	1	1	1	2	0	0	0	0	0	0	0	0	0
0	0	0	0	2	2	1	1	1	2	0	0	0	0	1	0	0	0	0
0	0	0	0	2	1	2	1	1	2	0	0	0	0	0	0	0	0	0
0	0	0	0	2	1	2	1	2	2	0	0	0	0	0	0	0	0	0
1	0	0	0	2	1	1	1	1	2	0	0	0	0	0	0	0	0	0
0	0	0	0	3	1	1	1	1	2	0	0	0	0	0	0	0	0	0
0	0	0	0	3	1	1	1	1	2	0	0	0	0	0	0	0	0	0
0	0	0	0	2	1	1	1	1	2	0	1	0	0	0	0	0	0	0
0	0	0	0	2	1	1	0	2	2	0	0	0	0	0	0	0	0	0
0	0	0	0	2	2	1	0	2	2	0	0	0	0	0	0	0	0	0
0	0	0	0	3	2	1	0	2	2	0	0	0	0	0	0	0	0	0
0	0	0	0	3	2	2	0	2	2	0	0	0	0	0	0	0	0	0
0	0	0	0	4	2	2	0	2	2	0	0	0	0	0	0	0	0	0
0	0	0	0	4	2	2	0	2	3	0	0	0	0	0	0	0	0	0
0	0	0	0	5	2	2	0	2	3	0	0	0	0	0	0	0	0	0
0	0	0	0	4	2	3	0	2	3	0	0	0	0	0	0	0	0	0
0	0	0	0	4	2	2	0	2	3	0	0	0	0	0	0	0	0	0
0	0	0	0	4	2	2	1	2	3	0	0	0	0	0	0	0	0	0
0	0	0	0	4	2	2	1	2	3	0	1	0	0	0	0	0	0	0
1	0	0	0	4	2	2	1	2	3	0	1	0	0	0	0	0	0	0
1	0	0	0	4	2	2	1	2	3	0	0	0	0	0	0	0	0	0
0	0	0	0	4	2	2	1	2	3	0	0	0	0	0	0	0	0	0
0	0	0	0	4	2	2	1	3	3	0	0	0	0	0	0	0	0	0
0	0	0	0	4	3	2	1	3	3	0	0	0	0	0	0	0	0	0
0	0	0	0	4	3	3	1	3	3	0	0	0	0	0	0	0	0	0
0	0	0	0	5	3	3	1	3	3	0	0	0	0	0	0	0	0	0
0	0	0	0	5	3	3	2	3	3	0	0	0	0	0	0	0	0	0
0	0	0	0	4	3	3	1	3	4	0	0	0	0	0	0	0	0	0
1	0	0	0	4	3	3	1	3	4	0	0	0	0	0	0	0	0	0
1	0	0	0	4	3	3	1	3	4	1	0	0	0	0	0	0	0	0
0	0	0	1	4	3	3	1	3	4	0	0	0	0	0	0	0	0	0
0	0	0	0	5	2	2	1	3	3	0	0	0	0	0	0	0	0	0
0	0	0	1	4	2	2	1	2	3	0	0	0	0	0	0	0	0	0
0	0	0	0	4	2	3	1	2	3	0	0	0	0	0	0	0	0	0
1	0	0	0	4	2	2	1	2	3	0	0	0	0	0	0	0	0	0
0	0	0	0	4	2	2	1	2	3	1	0	0	0	0	0	0	0	0
0	0	0	1	4	2	2	0	2	2	0	0	0	0	0	0	0	0	0
0	0	0	0	4	2	2	0	2	2	0	1	0	0	0	0	0	0	0
0	0	0	0	4	2	2	0	2	2	1	1	0	0	0	0	0	0	0
0	0	0	0	4	2	2	0	2	2	0	1	0	1	0	0	0	0	0
0	0	0	0	3	2	2	0	2	3	0	0	0	0	0	0	0	0	0
0	0	0	0	3	2	2	0	2	3	0	1	0	0	0	0	0	0	0
0	0	0	0	3	2	1	0	2	3	0	0	0	0	0	0	0	0	0
0	0	0	0	3	2	1	0	2	2	0	0	0	1	0	0	0	0	0
1	0	0	0	3	2	1	0	2	2	0	0	0	1	0	0	0	0	0
1	0	0	0	3	2	1	0	2	2	0	0	0	2	0	0	0	0	0
0	0	0	0	3	2	1	0	2	2	0	0	0	2	0	0	0	0	0
0	0	0	1	3	2	1	0	2	2	0	0	0	1	0	0	0	0	0
0	0	0	0	3	2	1	0	2	2	0	1	0	0	0	0	0	0	0
0	0	0	0	3	1	1	0	2	2	0	0	0	0	0	0	0	0	0
0	0	0	0	2	1	2	0	2	2	0	0	0	0	0	0	0	0	0
0	0	0	0	2	1	2	0	2	2	0	1	0	0	0	0	0	0	0
0	0	0	0	2	2	2	0	2	2	0	1	0	0	0	0	0	0	0
0	0	0	0	3	2	2	0	2	2	0	1	0	0	0	0	0	0	0
0	0	0	0	4	2	2	0	2	2	0	1	0	0	0	0	0	0	0
1	0	0	0	4	2	2	0	2	2	0	1	0	0	0	0	0	0	0
0	0	0	0	2	2	2	0	2	2	1	1	0	0	0	0	0	0	0
0	0	0	0	2	2	2	0	2	2	1	1	0	0	0	0	0	0	0
0	0	0	0	2	2	2	0	2	2	0	1	0	0	0	0	0	0	0
0	0	0	0	2	2	3	0	2	2	0	1	0	0	0	0	0	0	0
0	0	0	0	3	2	3	0	2	2	0	1	0	0	0	0	0	0	0
0	0	0	0	3	2	3	0	2	3	0	1	0	0	0	0	0	0	0
1	0	0	0	3	2	3	0	2	3	0	1	0	0	0	0	0	0	0
1	0	0	0	3	2	3	0	2	4	0	1	0	0	0	0	0	0	0
2	0	0	0	3	2	3	0	2	4	0	1	0	0	0	0	0	0	0
2	0	0	0	3	2	3	0	3	4	0	1	0	0	0	0	0	0	0
2	0	0	0	4	2	3	0	3	4	0	1	0	0	0	0	0	0	0
1	0	0	0	3	2	3	0	2	5	0	1	0	0	0	0	0	0	0
1	0	0	0	2	2	3	0	2	2	0	1	0	0	0	0	0	0	0
1	0	0	0	2	2	3	0	2	3	0	1	0	0	0	0	0	0	0
0	0	0	0	2	2	3	0	3	2	0	1	0	0	0	0	0	0	0
0	0	0	0	2	2	3	1	3	2	0	1	0	0	0	0	0	0	0
1	0	0	0	2	2	3	0	2	2	0	1	0	0	0	0	0	0	0
0	0	0	0	3	2	3	0	2	2	0	1	0	0	0	0	0	0	0
0	0	0	0	2	2	3	0	2	3	0	1	0	0	0	0	0	0	0
0	0	0	0	2	2	2	0	3	2	0	1	0	0	0	0	0	0	0
0	0	0	0	2	2	2	0	3	2	0	2	0	0	0	0	0	0	0
0	0	0	0	2	2	2	0	4	2	0	2	0	0	0	0	0	0	0
0	0	0	0	2	3	2	0	3	2	0	2	0	0	0	0	0	0	0
0	0	0	0	3	2	2	0	3	2	0	2	0	0	0	0	0	0	0
0	0	0	0	3	2	2	0	3	2	1	2	0	0	0	0	0	0	0
0	0	0	0	3	2	2	1	3	2	0	2	0	0	0	0	0	0	0
0	0	0	0	2	2	2	0	2	3	0	1	0	0	0	0	0	0	0
0	0	0	0	2	2	2	0	2	3	0	1	0	0	0	0	0	0	0
0	0	0	0	2	2	2	0	2	4	0	1	0	0	0	0	0	0	0
0	0	0	0	2	2	2	0	2	3	0	1	0	0	0	0	0	0	0
0	0	0	0	2	1	2	0	2	2	1	1	0	0	0	0	0	0	0
1	0	0	0	2	1	2	0	2	2	1	1	0	0	0	0	0	0	0
1	0	0	0	2	1	2	0	2	2	0	1	0	0	0	0	0	0	0
0	0	0	1	2	1	2	0	2	2	0	1	0	0	0	0	0	0	0
0	0	0	0	2	1	2	0	2	2	1	1	0	0	0	0	0	0	0
0	0	0	1	2	1	2	0	2	2	0	1	0	0	0	0	0	0	0
0	0	0	0	2	1	2	1	2	2	0	0	0	0	0	0	0	0	0
0	0	0	0	2	1	3	0	2	2	0	0	0	0	0	0	0	0	0
0	0	0	0	2	1	2	0	2	2	0	0	0	0	0	0	0	0	0
0	0	0	0	2	2	1	0	2	2	0	0	0	0	0	0	0	0	0
1	0	0	0	2	2	1	0	2	2	0	0	0	0	0	0	0	0	0
2	0	0	0	2	2	1	0	2	2	0	0	0	0	0	0	0	0	0
2	0	0	1	2	2	1	0	2	2	0	0	0	0	0	0	0	0	0
0	0	0	0	2	1	1	0	2	2	0	0	0	1	0	0	0	0	0
0	0	0	0	2	1	1	0	2	2	0	0	0	2	0	0	0	0	0
0	0	0	0	2	1	1	1	2	2	0	0	0	2	0	0	0	0	0
1	0	0	0	2	1	1	1	2	2	0	0	0	2	0	0	0	0	0
0	0	0	0	2	1	1	0	2	2	0	0	0	3	0	0	0	0	0
1	0	0	0	2	1	1	0	2	2	0	0	0	0	0	0	0	0	0
1	0	0	0	2	1	1	0	2	2	0	0	0	0	0	0	0	0	0
1	0	0	0	2	1	1	0	2	2	1	0	0	0	0	0	0	0	0
0	0	0	0	2	1	1	0	2	2	0	1	0	0	0	0	0	0	0
0	0	0	0	2	1	1	0	2	2	1	1	0	0	0	0	0	0	0
0	0	0	0	2	1	1	0	2	2	2	1	0	0	0	0	0	0	0
0	0	0	0	2	1	1	0	2	3	0	0	0	0	0	0	0	0	0
0	0	0	0	2	1	1	1	2	2	0	0	0	0	0	0	0	0	0
0	0	0	0	2	1	1	0	2	3	0	0	0	0	0	0	0	0	0
1	0	0	0	2	1	1	0	2	2	0	0	0	0	0	0	0	0	0
1	0	0	0	2	1	1	0	2	2	1	0	0	0	0	0	0	0	0
0	0	0	0	2	1	1	0	2	2	1	0	0	0	0	0	0	0	0
1	0	0	0	2	1	1	0	2	2	0	0	0	0	0	0	0	0	0
0	0	0	0	2	1	1	0	3	2	0	0	0	0	0	0	0	0	0
0	0	0	0	2	1	1	1	3	2	0	0	0	0	0	0	0	0	0
0	0	0	0	2	2	1	0	2	2	0	0	0	0	0	0	0	0	0
0	0	0	0	2	2	1	0	3	2	0	0	0	0	0	0	0	0	0
0	0	0	0	2	2	2	0	3	2	0	0	0	0	0	0	0	0	0
0	0	0	0	2	1	1	0	2	2	1	0	0	0	0	0	0	0	0
0	0	0	0	3	1	1	0	2	2	0	0	0	0	0	0	0	0	0
0	0	0	0	2	1	1	0	2	3	0	0	0	0	0	0	0	0	0
0	0	0	0	2	1	1	1	2	2	0	0	0	0	0	0	0	0	0
0	0	0	0	2	1	1	1	2	2	0	0	0	0	0	0	0	0	0
0	0	0	0	2	1	1	1	2	2	0	0	0	0	0	0	0	0	0
0	0	0	0	2	1	1	0	2	2	0	1	0	0	0	0	0	0	0
0	0	0	0	3	1	1	0	2	2	0	0	0	0	0	0	0	0	0
0	0	0	0	3	1	1	0	2	2	0	0	0	0	0	0	0	0	0
1	0	0	0	2	1	1	0	1	2	0	0	0	0	0	0	0	0	0
0	0	0	0	2	1	1	0	1	3	0	0	0	0	0	0	0	0	0
0	0	0	0	2	1	1	0	1	3	0	1	0	0	0	0	0	0	0
0	0	0	0	2	2	1	0	1	2	0	0	0	0	0	0	0	0	0
0	0	0	1	2	2	1	0	1	2	0	0	0	0	0	0	0	0	0
0	0	0	0	2	2	1	0	1	2	1	0	0	0	0	0	0	0	0
0	0	0	0	2	1	1	1	1	2	0	0	0	0	0	0	0	0	0
1	0	0	0	3	2	2	1	2	2	2	0	0	1	0	1	0	0	0
0	0	0	1	2	1	1	1	1	2	0	0	0	0	0	0	0	0	0
0	0	0	1	2	2	1	1	1	2	0	0	0	0	0	0	0	0	0
0	0	0	1	2	1	1	2	1	2	0	0	0	0	0	0	0	0	0
0	0	0	1	2	1	1	2	2	2	0	0	0	0	0	0	0	0	0
0	0	0	1	2	1	2	1	1	2	0	0	0	0	0	0	0	0	0
0	0	0	1	2	1	2	1	1	2	0	0	0	1	0	0	0	0	0
0	0	0	0	2	1	1	1	1	2	0	0	0	1	0	0	0	0	0
1	0	0	0	2	1	1	1	1	2	0	0	0	0	0	0	0	0	0
1	0	0	0	3	1	1	1	1	2	0	0	0	0	0	0	0	0	0
1	0	0	0	2	1	1	0	1	2	0	0	0	0	0	0	0	0	0
1	0	0	0	2	1	1	0	1	2	0	0	0	0	0	0	0	0	0
1	0	0	0	2	1	1	0	1	2	0	0	0	1	0	0	0	0	0
1	0	0	1	2	1	1	0	1	2	0	0	0	0	0	0	0	0	0
0	0	0	1	2	1	1	0	1	2	0	0	0	0	0	0	0	0	0
0	0	0	0	2	1	1	0	2	2	0	0	0	0	0	0	0	0	0
1	0	0	0	2	1	1	0	2	2	0	0	0	0	0	0	0	0	0
0	0	0	0	2	1	1	0	3	2	0	0	0	0	0	0	0	0	0
0	0	0	0	2	1	1	1	3	2	0	0	0	0	0	0	0	0	0
0	0	0	0	2	1	1	0	1	2	1	0	0	0	0	0	0	0	0
1	0	0	0	2	1	1	0	1	2	0	0	0	0	0	0	0	0	0
1	0	0	0	2	1	1	0	1	2	1	0	0	0	0	0	0	0	0
1	0	0	0	3	1	1	0	1	2	0	0	0	0	0	0	0	0	0
1	0	0	0	2	1	1	0	1	2	0	0	0	1	0	0	0	0	0
0	0	0	1	2	1	1	0	1	2	0	0	0	0	0	0	0	0	0
0	0	0	0	2	1	2	0	1	2	0	0	0	0	0	0	0	0	0
0	0	0	0	2	1	3	0	1	2	0	0	0	0	0	0	0	0	0
0	0	0	0	3	1	3	0	1	2	0	0	0	0	0	0	0	0	0
0	0	0	0	2	1	2	1	1	2	0	0	0	0	0	0	0	0	0
0	0	0	0	2	2	2	1	1	2	0	0	0	0	0	0	0	0	0
0	0	0	0	2	2	2	1	1	3	0	0	0	0	0	0	0	0	0
0	0	0	0	2	1	2	1	2	2	0	0	0	0	0	0	0	0	0
0	0	0	0	2	1	2	2	1	2	0	0	0	0	0	0	0	0	0
1	0	1	0	2	1	1	0	2	1	0	1	0	1	0	0	0	0	0
0	0	0	1	2	1	1	0	1	2	0	0	0	0	0	0	0	0	0
1	0	0	0	2	1	1	0	1	2	0	0	0	0	0	0	0	0	0
0	0	0	0	2	2	1	0	1	2	0	0	0	0	0	0	0	0	0
0	0	0	0	2	2	1	1	1	2	0	0	0	0	0	0	0	0	0
0	0	0	0	2	2	1	1	1	3	0	0	0	0	0	0	0	0	0
0	0	0	0	2	2	1	1	1	2	0	0	0	1	0	0	0	0	0
0	0	0	0	2	2	1	0	1	2	0	0	0	1	0	0	0	0	0
0	0	0	0	2	1	1	0	1	2	0	0	0	1	0	0	0	0	0
0	0	0	0	2	1	1	0	1	3	0	0	0	1	0	0	0	0	0
0	0	0	0	2	1	1	0	2	3	0	0	0	1	0	0	0	0	0
0	0	0	0	2	1	1	0	1	3	0	0	0	2	0	0	0	0	0
0	0	0	0	3	1	1	0	1	3	0	0	0	1	0	0	0	0	0
0	0	0	0	3	1	1	1	1	3	0	0	0	1	0	0	0	0	0
0	0	0	1	3	1	1	0	1	3	0	0	0	1	0	0	0	0	0
0	0	0	0	2	1	1	0	1	3	0	0	0	0	0	0	0	0	0
0	0	0	0	2	1	1	0	2	2	0	0	0	0	0	0	0	0	0
1	0	0	0	2	1	1	0	1	2	0	0	0	0	0	0	0	0	0
2	0	0	0	2	1	1	0	1	2	0	0	0	0	0	0	0	0	0
0	0	0	0	3	1	1	0	1	2	0	0	0	0	0	0	0	0	0
0	0	0	0	2	1	1	0	1	2	0	0	0	1	0	0	0	0	0
0	0	0	0	2	1	1	0	1	2	1	0	0	0	0	0	0	0	0
0	0	0	0	3	1	1	0	1	2	0	0	0	0	0	0	0	0	0
1	0	0	0	2	1	1	0	1	1	0	0	0	0	0	0	0	0	0
1	0	0	0	2	1	1	0	1	1	1	0	0	0	0	0	0	0	0
1	0	0	0	2	1	1	0	1	1	1	1	0	0	0	0	0	0	0
1	0	0	0	2	1	1	0	2	1	1	1	0	0	0	0	0	0	0
1	0	0	0	3	1	1	0	1	1	1	0	0	0	0	0	0	0	0
1	0	0	0	3	1	1	0	2	1	1	0	0	0	0	0	0	0	0
1	0	0	0	3	2	1	0	2	1	1	0	0	0	0	0	0	0	0
1	0	0	0	3	2	2	0	2	1	1	0	0	0	0	0	0	0	0
1	0	0	0	4	2	2	0	2	1	1	0	0	0	0	0	0	0	0
1	0	0	0	4	2	2	0	2	2	1	0	0	0	0	0	0	0	0
2	0	0	0	4	2	2	0	2	2	1	0	0	0	0	0	0	0	0
2	0	0	0	4	2	2	0	2	2	1	0	0	1	0	0	0	0	0
1	0	0	0	4	2	2	0	2	2	2	0	0	0	0	0	0	0	0
1	0	0	0	4	2	2	1	2	1	1	0	0	0	0	0	0	0	0
1	0	0	1	3	2	1	0	2	1	1	0	0	0	0	0	0	0	0
1	0	0	0	3	1	1	0	2	2	1	0	0	0	0	0	0	0	0
2	0	0	0	3	1	1	0	2	1	1	0	0	0	0	0	0	0	0
2	0	0	0	3	1	1	0	2	1	1	0	0	0	0	0	0	0	0
2	0	0	0	3	1	1	0	2	2	1	0	0	0	0	0	0	0	0
2	0	0	0	3	1	2	0	2	2	1	0	0	0	0	0	0	0	0
1	0	0	0	3	1	1	1	2	1	1	0	0	0	0	0	0	0	0
1	0	0	0	3	1	1	0	1	1	2	0	0	0	0	0	0	0	0
1	0	0	0	3	1	1	1	1	1	2	0	0	0	0	0	0	0	0
1	0	0	0	3	1	1	1	1	1	1	0	0	0	0	0	0	0	0
1	0	0	0	3	1	2	0	1	1	1	0	0	0	0	0	0	0	0
1	0	0	0	4	1	1	0	1	1	1	0	0	0	0	0	0	0	0
1	0	0	0	3	2	1	0	1	1	1	0	0	0	0	0	0	0	0
2	0	0	0	2	1	1	0	1	1	1	0	0	0	0	0	0	0	0
2	0	0	0	2	1	1	0	1	1	1	0	0	0	0	0	0	0	0
1	0	0	1	2	1	1	0	1	1	0	0	0	0	0	0	0	0	0
1	0	0	1	2	1	1	0	1	1	0	0	0	0	0	0	0	0	0
1	0	0	1	2	1	1	0	1	1	0	0	0	0	0	0	0	0	0
0	0	0	0	2	1	1	0	2	1	0	0	0	0	0	0	0	0	0
0	0	0	0	3	1	1	0	2	1	0	0	0	0	0	0	0	0	0
0	0	0	0	3	2	1	0	2	1	0	0	0	0	0	0	0	0	0
0	0	0	0	3	2	1	0	2	2	0	0	0	0	0	0	0	0	0
0	0	0	0	4	2	1	0	2	2	0	0	0	0	0	0	0	0	0
0	0	0	0	4	2	1	0	2	2	0	1	0	0	0	0	0	0	0
0	0	0	0	4	2	1	1	2	2	0	1	0	0	0	0	0	0	0
1	0	0	0	4	2	1	1	2	2	0	1	0	0	0	0	0	0	0
0	0	0	0	4	2	1	1	2	2	1	1	0	0	0	0	0	0	0
1	0	0	0	3	2	1	0	2	2	0	0	0	0	0	0	0	0	0
1	0	0	1	3	2	1	0	2	2	0	0	0	0	0	0	0	0	0
0	0	0	0	3	2	1	0	2	1	1	0	0	0	0	0	0	0	0
0	0	0	0	3	1	1	1	2	1	0	0	0	0	0	0	0	0	0
1	0	0	0	3	1	1	1	2	1	0	0	0	0	0	0	0	0	0
0	0	0	0	3	1	1	0	2	1	0	1	0	0	0	0	0	0	0
1	0	0	0	2	1	1	0	2	1	0	0	0	0	0	0	0	0	0
0	0	0	0	2	1	1	1	2	1	0	0	0	0	0	0	0	0	0
0	0	0	0	2	1	1	1	2	1	0	0	0	0	0	0	0	0	0
0	0	0	0	2	1	1	0	2	1	1	0	0	0	0	0	0	0	0
0	0	0	0	2	1	1	0	2	1	0	1	0	0	0	0	0	0	0
0	0	0	1	2	1	1	0	2	1	0	0	0	0	0	0	0	0	0
0	0	0	0	2	2	1	0	1	1	0	0	0	0	0	0	0	0	0
0	0	0	0	2	2	1	0	1	1	0	1	0	0	0	0	0	0	0
0	0	0	0	2	2	1	0	1	1	1	0	0	0	0	0	0	0	0
0	0	0	0	2	2	1	1	1	1	0	0	0	0	0	0	0	0	0
0	0	0	0	2	1	1	1	1	1	0	0	0	0	0	0	0	0	0
1	0	0	0	2	1	1	0	1	1	0	0	0	0	0	0	0	0	0
1	0	0	0	2	1	1	0	1	1	0	0	0	0	0	0	0	0	0
0	0	0	0	2	1	1	0	2	1	0	0	0	0	0	0	0	0	0
0	0	0	0	2	1	1	1	2	1	0	0	0	0	0	0	0	0	0
2	0	1	0	2	1	1	1	1	2	0	1	0	0	0	0	0	0	0
0	0	0	0	2	1	1	0	3	1	0	0	0	0	0	0	0	0	0
0	0	0	0	2	1	1	0	1	1	1	0	0	0	0	0	0	0	0
1	0	0	0	2	1	1	0	1	1	1	0	0	0	0	0	0	0	0
0	0	0	0	2	1	1	0	1	1	2	0	0	0	0	0	0	0	0
1	0	0	0	2	1	1	0	1	1	0	0	0	0	0	0	0	0	0
1	0	0	0	2	1	1	0	1	1	0	0	0	0	0	0	0	0	0
0	0	0	0	2	1	1	0	1	1	0	0	0	1	0	0	0	0	0
0	0	0	0	3	1	1	0	1	1	0	0	0	0	0	0	0	0	0
0	0	0	0	3	1	1	0	1	1	1	0	0	0	0	0	0	0	0
0	0	0	0	3	1	1	0	1	1	2	0	0	0	0	0	0	0	0
0	0	0	0	2	1	1	0	1	2	0	0	0	0	0	0	0	0	0
0	0	0	0	2	1	2	0	1	1	0	0	0	0	0	0	0	0	0
0	0	0	0	2	1	1	0	1	1	1	0	0	0	0	0	0	0	0
0	0	0	0	2	1	1	0	1	2	0	0	0	0	0	0	0	0	0
0	0	0	0	2	1	1	0	1	1	0	1	0	0	0	0	0	0	0
0	0	0	0	2	1	1	0	1	1	0	1	0	0	1	0	0	0	0
0	0	0	0	2	1	1	1	1	1	0	0	0	0	0	0	0	0	0
0	0	0	0	2	1	1	0	2	1	0	0	0	0	0	0	0	0	0
0	0	0	0	2	1	1	0	2	2	0	0	0	0	0	0	0	0	0
0	0	0	0	2	1	2	0	2	2	0	0	0	0	0	0	0	0	0
0	0	0	0	3	1	1	0	2	2	0	0	0	0	0	0	0	0	0
0	0	0	0	3	1	1	0	2	2	0	0	0	1	0	0	0	0	0
0	0	0	0	3	1	1	0	2	2	0	0	0	1	0	0	0	0	0
1	0	0	0	2	1	1	0	2	2	0	0	0	0	0	0	0	0	0
0	0	0	0	2	1	1	0	2	2	1	0	0	0	0	0	0	0	0
0	0	0	0	2	1	1	0	1	1	0	0	0	1	0	0	0	0	0
0	0	0	0	2	1	1	0	1	1	0	0	0	1	0	0	0	0	0
1	0	0	0	2	1	1	0	1	1	0	0	0	0	0	0	0	0	0
0	0	0	0	2	1	1	0	1	2	0	0	0	0	0	0	0	0	0
0	0	0	0	2	1	1	0	2	1	0	0	0	0	0	0	0	0	0
0	0	0	0	2	2	1	0	1	1	0	0	0	0	0	0	0	0	0
0	0	0	0	2	1	1	0	1	1	1	0	0	0	0	0	0	0	0
0	0	0	0	2	1	1	0	1	1	1	0	0	0	0	0	0	0	0
0	0	0	0	2	1	1	0	1	1	0	1	0	0	0	0	0	0	0
0	0	0	0	2	1	1	0	1	1	0	0	0	0	0	0	0	0	0
0	0	0	0	2	1	1	0	1	1	0	0	0	1	0	0	0	0	0
0	0	0	0	2	1	1	0	1	1	1	0	0	0	0	0	0	0	0
0	0	0	0	2	1	1	0	1	1	0	0	0	0	1	0	0	0	0
0	0	0	0	2	1	1	0	1	1	0	0	0	0	1	0	0	0	0
1	0	0	1	2	1	1	0	1	1	1	0	0	0	0	1	0	0	0
0	0	0	0	2	1	1	0	1	0	1	0	0	0	0	0	0	0	0
0	0	0	0	2	1	1	0	1	0	1	0	0	1	0	0	0	0	0
0	0	0	0	2	1	1	0	1	0	2	0	0	0	0	0	0	0	0
1	0	0	0	2	1	1	0	1	0	0	0	0	0	0	0	0	0	0
1	0	0	0	2	1	1	0	1	1	0	0	0	0	0	0	0	0	0
1	0	0	0	2	1	1	0	1	1	0	0	0	0	0	0	0	0	0
1	0	0	0	2	1	1	0	1	0	0	0	0	1	0	0	0	0	0
2	0	0	0	2	1	1	0	1	0	0	0	0	0	0	0	0	0	0
1	0	0	1	2	1	1	0	1	0	0	0	0	0	0	0	0	0	0
0	0	0	0	2	1	1	0	1	0	1	0	0	0	0	0	0	0	0
0	0	0	0	2	1	1	0	1	0	1	0	0	0	1	0	0	0	0
0	0	0	0	2	1	1	0	1	0	1	0	0	0	0	0	0	0	0
0	0	0	0	2	1	1	0	1	0	0	0	0	1	0	0	0	0	0
0	0	0	0	2	1	1	0	1	1	0	0	0	0	0	0	0	0	0
0	0	0	0	3	1	1	0	1	1	0	0	0	0	0	0	0	0	0
0	0	0	0	3	1	1	0	1	0	0	0	0	0	0	0	0	0	0
0	0	0	0	2	1	1	0	1	0	1	0	0	0	0	0	0	0	0
0	0	0	0	2	1	1	1	1	0	0	0	0	0	0	0	0	0	0
1	0	0	0	2	1	1	1	1	0	0	0	0	0	0	0	0	0	0
0	0	0	0	2	2	1	0	1	0	0	0	0	0	0	0	0	0	0
0	0	0	0	2	2	1	0	1	1	0	0	0	0	0	0	0	0	0
1	0	0	0	2	2	1	0	1	0	0	0	0	0	0	0	0	0	0
0	0	0	0	2	1	1	0	2	0	0	0	0	0	0	0	0	0	0
0	0	0	0	2	1	1	0	1	1	0	0	0	0	0	0	0	0	0
0	0	0	0	2	1	1	0	1	0	1	0	0	0	0	0	0	0	0
0	0	0	0	2	1	1	1	1	0	0	0	0	0	0	0	0	0	0
0	0	0	0	2	1	1	0	1	1	0	0	0	0	0	0	0	0	0
0	0	0	1	2	1	1	0	1	0	0	0	0	0	0	0	0	0	0
0	0	0	0	2	1	1	0	1	0	0	0	0	1	0	0	0	0	0
0	0	0	0	2	1	0	1	1	0	0	0	0	0	0	0	0	0	0
0	0	0	0	2	1	1	1	1	0	0	0	0	0	0	0	0	0	0
1	0	0	0	2	1	1	1	1	0	0	0	0	0	0	0	0	0	0
1	0	0	0	2	1	1	1	1	1	0	0	0	0	0	0	0	0	0
1	0	0	0	2	1	1	1	1	1	1	0	0	0	0	0	0	0	0
1	0	0	0	2	1	1	1	1	1	1	1	0	0	0	0	0	0	0
1	0	0	0	2	1	1	1	2	1	1	1	0	0	0	0	0	0	0
1	0	0	0	2	2	1	1	2	1	1	1	0	0	0	0	0	0	0
1	0	0	0	2	2	1	1	2	2	1	1	0	0	0	0	0	0	0
1	0	0	0	3	2	1	1	2	2	1	1	0	0	0	0	0	0	0
1	0	0	0	3	3	1	1	2	2	1	1	0	0	0	0	0	0	0
1	0	0	0	2	2	2	1	2	2	1	1	0	0	0	0	0	0	0
1	0	0	0	3	2	1	1	2	1	1	1	0	0	0	0	0	0	0
1	0	0	0	3	2	1	1	3	1	1	1	0	0	0	0	0	0	0
1	0	0	0	4	2	1	1	3	1	1	1	0	0	0	0	0	0	0
1	0	0	0	5	2	1	1	3	1	1	1	0	0	0	0	0	0	0
1	0	0	0	5	2	1	1	3	2	1	1	0	0	0	0	0	0	0
2	0	0	0	5	2	1	1	3	2	1	1	0	0	0	0	0	0	0
2	0	0	1	5	2	1	1	3	2	1	1	0	0	0	0	0	0	0
3	0	0	1	5	2	1	1	3	2	1	1	0	0	0	0	0	0	0
1	0	0	0	4	2	1	1	3	1	1	1	0	1	0	0	0	0	0
2	0	0	0	4	2	1	1	3	1	1	1	0	0	0	0	0	0	0
3	0	0	0	4	2	1	1	3	1	1	1	0	0	0	0	0	0	0
2	0	0	0	4	2	2	1	3	1	1	1	0	0	0	0	0	0	0
2	0	0	0	4	2	1	1	3	1	1	1	0	0	0	0	0	0	0
2	0	0	0	5	2	1	1	3	1	1	1	0	0	0	0	0	0	0
1	0	0	0	4	2	1	1	3	1	2	1	0	0	0	0	0	0	0
1	0	0	0	5	2	1	1	3	1	1	1	0	0	0	0	0	0	0
2	0	0	0	5	2	1	1	3	1	1	1	0	0	0	0	0	0	0
1	0	0	0	5	2	1	2	3	1	1	1	0	0	0	0	0	0	0
1	0	0	0	3	2	1	1	3	1	2	1	0	0	0	0	0	0	0
1	0	0	0	3	2	1	1	2	1	1	1	0	1	0	0	0	0	0
1	0	0	0	3	2	1	1	2	1	1	1	0	2	0	0	0	0	0
1	0	0	0	3	2	1	1	2	1	1	1	0	3	0	0	0	0	0
1	0	0	0	3	2	1	1	2	1	1	2	0	3	0	0	0	0	0
1	0	0	0	2	3	1	1	2	1	1	1	0	0	0	0	0	0	0
1	0	0	0	2	2	2	1	2	1	1	1	0	0	0	0	0	0	0
1	0	0	0	2	2	1	1	2	1	1	1	0	1	0	0	0	0	0
1	0	0	0	3	2	1	1	2	1	1	1	0	0	0	0	0	0	0
1	0	0	0	3	2	1	1	2	1	1	1	0	0	0	0	0	0	0
1	0	0	0	3	2	1	1	2	1	2	1	0	0	0	0	0	0	0
2	0	0	0	3	2	1	1	2	1	1	1	0	0	0	0	0	0	0
1	0	0	0	2	2	1	1	2	2	1	1	0	0	0	0	0	0	0
1	0	0	0	2	2	1	2	2	2	1	1	0	0	0	0	0	0	0
1	0	0	0	2	1	1	1	2	2	1	1	0	0	0	0	0	0	0
1	0	0	0	2	1	1	1	2	3	1	1	0	0	0	0	0	0	0
1	0	0	0	2	1	1	1	2	2	1	1	0	1	0	0	0	0	0
1	0	0	0	2	1	2	1	1	1	1	1	0	0	0	0	0	0	0
1	0	0	0	2	1	2	1	1	1	1	1	0	0	0	0	0	0	0
1	0	0	0	2	2	1	1	1	1	1	1	0	0	0	0	0	0	0
1	0	0	0	2	2	1	1	1	1	1	0	0	0	0	0	0	0	0
1	0	0	0	2	2	2	1	1	1	1	0	0	0	0	0	0	0	0
1	0	0	0	2	2	3	1	1	1	1	0	0	0	0	0	0	0	0
1	0	0	0	2	3	3	1	1	1	1	0	0	0	0	0	0	0	0
1	0	0	0	2	3	3	1	2	1	1	0	0	0	0	0	0	0	0
1	0	0	0	2	3	3	1	2	1	2	0	0	0	0	0	0	0	0
1	0	0	0	2	3	3	1	2	1	1	0	0	1	0	0	0	0	0
1	0	0	0	2	3	3	1	2	1	1	1	0	1	0	0	0	0	0
1	0	0	0	2	3	3	1	3	1	1	1	0	1	0	0	0	0	0
1	0	0	0	2	3	3	1	3	2	1	1	0	1	0	0	0	0	0
1	0	0	0	3	3	3	1	3	2	1	1	0	1	0	0	0	0	0
1	0	0	0	3	3	3	1	3	3	1	1	0	1	0	0	0	0	0
1	0	0	0	2	3	3	1	2	1	1	0	0	1	0	0	0	0	0
1	0	0	0	2	3	3	1	1	1	2	0	0	0	0	0	0	0	0
1	0	0	0	2	2	2	1	1	1	1	0	0	1	0	0	0	0	0
1	0	0	0	3	2	1	1	1	1	1	0	0	0	0	0	0	0	0
1	0	0	0	2	2	1	1	2	1	1	0	0	0	0	0	0	0	0
1	0	0	0	3	2	1	1	2	1	1	0	0	0	0	0	0	0	0
1	0	0	0	4	2	1	1	2	1	1	0	0	0	0	0	0	0	0
1	0	0	0	2	2	1	2	1	1	1	0	0	0	0	0	0	0	0
1	0	0	0	2	2	1	2	1	1	1	1	0	0	0	0	0	0	0
1	0	0	0	2	2	1	2	1	1	2	0	0	0	0	0	0	0	0
2	0	0	0	2	2	1	2	1	1	1	0	0	0	0	0	0	0	0
2	0	0	0	2	2	1	2	1	2	1	0	0	0	0	0	0	0	0
2	0	0	1	2	2	1	2	1	2	1	0	0	0	0	0	0	0	0
3	0	0	0	2	2	1	2	1	1	1	0	0	0	0	0	0	0	0
1	0	0	0	2	2	1	2	1	1	1	0	0	1	0	0	0	0	0
1	0	0	0	2	2	1	1	1	1	1	0	0	1	0	0	0	0	0
2	0	0	0	2	2	1	1	1	1	1	0	0	1	0	0	0	0	0
3	0	0	0	2	2	1	1	1	1	1	0	0	1	0	0	0	0	0
1	0	0	1	2	2	1	1	1	1	1	0	0	1	0	0	0	0	0
1	0	0	1	2	2	1	1	1	1	1	0	0	1	0	0	0	0	0
1	0	0	0	2	2	1	1	1	1	1	0	0	2	0	0	0	0	0
1	0	0	1	2	2	1	1	1	1	1	0	0	1	0	0	0	0	0
1	0	0	0	2	2	1	2	1	1	1	0	0	0	0	0	0	0	0
2	0	0	0	2	2	1	2	1	1	1	0	0	0	0	0	0	0	0
1	0	0	0	2	2	1	1	1	2	1	0	0	0	0	0	0	0	0
1	0	0	0	3	2	1	1	1	1	1	0	0	0	0	0	0	0	0
1	0	0	0	2	2	1	1	1	1	2	0	0	0	0	0	0	0	0
1	0	0	0	2	2	1	2	1	1	2	0	0	0	0	0	0	0	0
1	0	0	1	2	2	1	2	1	1	2	0	0	0	0	0	0	0	0
1	0	0	0	2	2	1	2	1	1	2	0	1	0	0	0	0	0	0
1	0	0	1	2	2	1	1	1	1	1	0	0	0	0	0	0	0	0
1	0	0	1	2	2	1	1	1	1	1	0	0	1	0	0	0	0	0
1	0	0	0	2	2	1	1	1	2	1	0	0	0	0	0	0	0	0
1	0	0	0	2	1	1	1	2	1	1	0	0	0	0	0	0	0	0
2	0	0	0	2	1	1	1	2	1	1	0	0	0	0	0	0	0	0
2	0	0	1	2	1	1	1	2	1	1	0	0	0	0	0	0	0	0
1	0	0	0	2	1	1	1	2	1	2	0	0	0	0	0	0	0	0
1	0	0	0	2	1	1	2	1	1	1	0	0	0	0	0	0	0	0
1	0	0	0	2	1	1	1	1	1	1	1	0	0	0	0	0	0	0
1	0	0	0	2	1	1	1	1	2	1	0	0	0	0	0	0	0	0
1	0	0	0	2	1	1	1	1	2	1	0	0	1	0	0	0	0	0
1	0	0	0	2	1	1	1	1	2	2	0	0	0	0	0	0	0	0
1	0	0	0	2	1	1	1	1	2	2	1	0	0	0	0	0	0	0
1	0	0	0	2	2	1	1	1	2	2	1	0	0	0	0	0	0	0
1	0	0	0	3	2	1	1	1	2	2	1	0	0	0	0	0	0	0
1	0	0	0	4	2	1	1	1	2	2	1	0	0	0	0	0	0	0
1	0	0	0	2	1	2	1	1	2	2	1	0	0	0	0	0	0	0
1	0	0	0	2	1	2	1	2	2	2	1	0	0	0	0	0	0	0
1	0	0	0	2	1	1	2	1	2	2	1	0	0	0	0	0	0	0
2	0	0	0	2	1	1	1	1	2	2	0	0	0	0	0	0	0	0
1	0	0	0	2	1	1	1	1	1	1	0	0	1	0	0	0	0	0
1	0	0	0	2	1	1	1	1	1	1	0	0	2	0	0	0	0	0
1	0	0	0	2	1	1	1	1	1	2	0	0	0	0	0	0	0	0
1	0	0	0	2	1	1	1	1	1	1	1	0	0	0	0	0	0	0
1	0	0	0	2	1	1	1	1	1	1	0	0	1	0	0	0	0	0
2	0	0	0	2	1	1	1	1	1	1	0	0	0	0	0	0	0	0
1	0	0	0	2	2	1	1	1	1	0	0	0	0	0	0	0	0	0
1	0	0	0	2	2	1	1	1	1	1	0	0	0	0	0	0	0	0
1	0	0	0	2	2	1	1	1	1	0	0	0	1	0	0	0	0	0
1	0	0	0	2	2	1	1	1	1	1	0	0	0	0	0	0	0	0
1	0	0	0	2	2	1	1	1	1	0	0	0	0	1	0	0	0	0
1	0	0	0	2	2	1	1	1	1	0	0	0	0	0	0	0	0	0
2	0	0	0	2	2	1	1	1	1	0	0	0	0	0	0	0	0	0
2	0	0	0	2	2	2	1	1	1	0	0	0	0	0	0	0	0	0
1	0	0	1	2	2	1	1	1	1	0	0	0	0	0	0	0	0	0
1	0	0	1	2	2	1	1	1	2	0	0	0	0	0	0	0	0	0
1	0	0	1	2	2	1	1	1	2	1	0	0	0	0	0	0	0	0
2	0	0	1	2	2	1	1	1	1	0	0	0	0	0	0	0	0	0
1	0	0	1	2	2	1	1	1	1	0	0	0	0	0	0	0	0	0
1	0	0	0	2	2	1	2	1	1	0	0	0	0	0	0	0	0	0
1	0	0	0	2	1	1	1	2	1	0	0	0	0	0	0	0	0	0
1	0	0	0	2	1	1	1	2	1	0	0	0	1	0	0	0	0	0
1	0	0	0	2	1	1	1	2	1	0	0	0	1	0	0	0	0	0
1	0	0	0	2	1	1	1	1	1	1	0	0	0	0	0	0	0	0
2	0	0	0	2	1	1	1	1	1	1	0	0	0	0	0	0	0	0
2	0	0	0	2	1	1	1	2	1	1	0	0	0	0	0	0	0	0
2	0	0	1	2	1	1	1	1	1	1	0	0	0	0	0	0	0	0
1	0	0	0	2	1	1	1	1	1	2	0	0	0	0	0	0	0	0
1	0	0	0	3	1	1	1	1	1	0	0	0	0	0	0	0	0	0
2	0	0	0	2	1	1	1	1	1	0	0	0	0	0	0	0	0	0
1	0	0	0	3	1	1	1	1	1	0	0	0	0	0	0	0	0	0
1	0	0	0	3	1	1	1	1	1	0	0	0	0	0	0	0	0	0
1	0	0	0	2	1	1	1	1	1	0	0	0	1	0	0	0	0	0
1	0	0	0	2	1	1	1	1	1	1	0	0	0	0	0	0	0	0
1	0	0	0	2	1	1	1	1	1	0	0	0	1	0	0	0	0	0
1	0	0	0	2	1	1	1	1	1	1	0	0	1	0	0	0	0	0
1	0	0	1	2	1	1	1	1	1	0	0	0	1	0	0	0	0	0
1	0	0	0	2	1	1	2	1	1	0	0	0	0	0	0	0	0	0
1	0	0	0	3	1	1	1	1	1	0	0	0	0	0	0	0	0	0
1	0	0	0	2	1	1	1	1	0	1	0	0	0	0	0	0	0	0
1	0	0	0	2	1	1	1	1	0	1	1	0	0	0	0	0	0	0
1	0	0	0	2	1	1	1	1	0	1	1	0	1	0	0	0	0	0
1	0	0	0	2	1	2	1	1	0	1	1	0	1	0	0	0	0	0
1	0	0	0	3	1	2	1	1	0	1	1	0	1	0	0	0	0	0
1	0	0	0	3	1	2	1	1	1	1	1	0	1	0	0	0	0	0
1	0	0	0	3	1	2	1	1	1	1	1	0	2	0	0	0	0	0
1	0	0	0	3	1	2	1	1	2	1	1	0	2	0	0	0	0	0
1	0	0	0	4	1	2	1	1	1	1	1	0	2	0	0	0	0	0
1	0	0	0	4	1	2	1	1	1	1	1	0	3	0	0	0	0	0
1	0	0	0	3	1	2	1	1	1	2	1	0	1	0	0	0	0	0
1	0	0	0	3	1	2	1	1	1	2	1	0	2	0	0	0	0	0
1	0	0	0	3	1	2	1	1	1	1	1	0	1	0	0	0	0	0
1	0	0	0	4	1	2	1	1	0	1	1	0	1	0	0	0	0	0
1	0	0	0	2	1	1	1	1	0	2	1	0	1	0	0	0	0	0
1	0	0	0	2	1	1	1	1	0	1	1	0	2	0	0	0	0	0
1	0	0	0	2	1	2	1	1	0	1	1	0	0	0	0	0	0	0
1	0	0	0	2	1	1	1	1	1	1	0	0	0	0	0	0	0	0
1	0	0	0	2	1	1	1	1	0	1	0	0	1	0	0	0	0	0
1	0	0	0	2	1	1	1	1	2	2	0	0	0	0	1	0	0	0
1	0	0	0	2	2	1	1	1	0	0	0	0	0	0	0	0	0	0
1	0	0	0	2	2	1	1	2	0	0	0	0	0	0	0	0	0	0
1	0	0	0	3	2	1	1	2	0	0	0	0	0	0	0	0	0	0
1	0	0	0	4	2	1	1	2	0	0	0	0	0	0	0	0	0	0
1	0	0	0	4	2	1	2	2	0	0	0	0	0	0	0	0	0	0
1	0	0	0	4	2	2	2	2	0	0	0	0	0	0	0	0	0	0
2	0	0	0	4	2	2	2	2	0	0	0	0	0	0	0	0	0	0
2	0	0	0	4	2	2	2	2	0	0	1	0	0	0	0	0	0	0
2	0	0	0	4	2	2	2	2	0	1	1	0	0	0	0	0	0	0
2	0	0	0	4	2	2	2	2	0	1	1	0	1	0	0	0	0	0
2	0	0	0	4	2	2	2	2	1	1	1	0	0	0	0	0	0	0
2	0	0	0	4	2	2	2	2	1	0	1	0	0	0	0	0	0	0
2	0	0	0	4	2	2	2	2	2	0	1	0	0	0	0	0	0	0
2	0	0	0	4	2	2	2	2	2	0	1	0	1	0	0	0	0	0
2	0	0	0	4	2	2	2	2	0	1	0	0	0	0	0	0	0	0
2	0	0	0	4	2	2	2	2	0	1	0	0	1	0	0	0	0	0
2	0	0	0	4	2	2	2	2	0	2	0	0	1	0	0	0	0	0
3	0	0	0	4	2	2	2	2	0	2	0	0	1	0	0	0	0	0
3	0	0	0	4	2	2	2	2	0	2	0	0	1	0	0	0	0	1
2	0	0	1	4	2	2	2	2	0	1	0	0	1	0	0	0	0	0
2	0	0	1	4	2	2	2	2	1	1	0	0	1	0	0	0	0	0
2	0	0	2	4	2	2	2	2	1	1	0	0	1	0	0	0	0	0
2	0	0	1	4	2	2	2	2	1	1	0	0	2	0	0	0	0	0
2	0	0	0	4	2	2	2	2	1	0	0	0	0	0	0	0	0	0
2	0	0	0	5	2	2	2	2	1	0	0	0	0	0	0	0	0	0
2	0	0	0	5	3	2	2	2	1	0	0	0	0	0	0	0	0	0
2	0	0	0	5	3	2	2	2	2	0	0	0	0	0	0	0	0	0
2	0	0	0	6	3	2	2	2	2	0	0	0	0	0	0	0	0	0
2	0	0	0	5	3	2	2	2	2	0	0	0	1	0	0	0	0	0
2	0	0	0	5	3	2	2	2	2	0	0	0	1	1	0	0	0	0
3	0	0	0	5	3	2	2	2	2	0	0	0	1	1	0	0	0	0
2	0	0	0	5	3	2	3	2	2	0	0	0	1	0	0	0	0	0
2	0	0	0	5	2	2	2	3	1	0	0	0	0	0	0	0	0	0
2	0	0	0	5	2	2	2	3	1	0	0	0	1	0	0	0	0	0
2	0	0	0	5	2	2	3	2	1	0	0	0	0	0	0	0	0	0
2	0	0	0	5	2	2	2	2	2	0	0	0	0	0	0	0	0	0
2	0	0	0	6	2	2	2	2	1	0	0	0	0	0	0	0	0	0
2	0	0	0	4	2	2	2	2	1	0	0	0	1	0	0	0	0	0
2	0	0	1	4	2	2	2	2	0	0	0	0	0	0	0	0	0	0
2	0	0	0	4	2	2	2	2	0	1	0	0	0	0	0	0	0	0
2	0	0	0	5	2	2	2	2	0	1	0	0	0	0	0	0	0	0
2	0	0	0	5	3	2	2	2	0	1	0	0	0	0	0	0	0	0
2	0	0	0	5	2	2	2	3	0	1	0	0	0	0	0	0	0	0
2	0	0	0	5	2	3	2	2	0	1	0	0	0	0	0	0	0	0
2	0	0	0	5	3	2	2	2	0	1	0	0	0	0	0	0	0	0
2	0	0	0	6	3	2	2	2	0	1	0	0	0	0	0	0	0	0
2	0	0	0	4	2	2	2	2	0	1	0	0	1	0	0	0	0	0
2	0	0	0	5	2	2	2	2	0	0	0	0	0	0	0	0	0	0
2	0	0	0	5	2	2	2	2	0	1	0	0	0	0	0	0	0	0
2	0	0	0	5	2	2	2	2	0	2	0	0	0	0	0	0	0	0
2	0	0	0	5	2	2	2	2	0	0	0	0	0	0	0	0	0	0
2	0	0	0	5	2	2	2	2	0	1	0	0	0	0	0	0	0	0
2	0	0	0	4	2	2	2	2	1	0	0	0	0	0	0	0	0	0
2	0	0	0	4	2	2	2	3	0	0	0	0	0	0	0	0	0	0
2	0	0	0	4	3	2	2	2	0	0	0	0	0	0	0	0	0	0
2	0	0	0	4	3	3	2	2	0	0	0	0	0	0	0	0	0	0
3	0	0	0	4	2	2	2	2	0	0	0	0	0	0	0	0	0	0
2	0	0	0	4	2	2	2	2	1	0	0	0	0	0	0	0	0	0
2	0	0	1	4	2	2	2	2	1	0	0	0	0	0	0	0	0	0
2	0	0	2	4	2	2	2	2	1	0	0	0	0	0	0	0	0	0
2	0	0	0	4	2	2	2	2	1	0	0	1	0	0	0	0	0	0
2	0	0	0	4	2	2	2	2	0	0	0	0	1	0	0	0	0	0
2	0	0	0	4	2	2	2	2	0	0	0	0	1	0	0	0	0	0
2	0	0	0	4	2	2	2	2	0	0	0	0	0	1	0	0	0	0
3	0	0	0	4	2	2	2	2	0	0	0	0	0	1	0	0	0	0
3	0	0	0	4	2	2	2	2	0	0	0	0	0	0	0	0	0	0
1	0	0	0	4	2	2	2	2	0	1	0	0	0	0	0	0	0	0
1	0	0	0	4	2	2	2	2	1	1	0	0	0	0	0	0	0	0
1	0	0	0	4	2	2	2	2	0	1	0	0	0	1	0	0	0	0
1	0	0	0	4	2	2	2	2	0	1	0	0	0	1	0	0	0	0
1	0	0	0	4	3	2	2	2	0	0	0	0	0	0	0	0	0	0
2	0	0	0	4	3	2	2	2	0	0	0	0	0	0	0	0	0	0
2	0	0	0	4	3	2	3	2	0	0	0	0	0	0	0	0	0	0
1	0	0	0	4	2	2	2	2	0	0	0	0	1	0	0	0	0	0
2	0	0	0	4	2	2	2	2	0	0	0	0	1	0	0	0	0	0
1	0	0	0	4	2	2	2	2	0	0	0	0	1	0	0	0	0	0
1	0	0	0	4	2	2	2	3	0	0	0	0	0	0	0	0	0	0
1	0	0	0	4	2	2	2	3	0	0	0	0	0	1	0	0	0	0
1	0	0	0	4	3	2	2	3	0	0	0	0	0	0	0	0	0	0
1	0	0	0	5	3	2	2	3	0	0	0	0	0	0	0	0	0	0
1	0	0	0	4	3	2	2	4	0	0	0	0	0	0	0	0	0	0
1	0	0	0	4	3	2	3	3	0	0	0	0	0	0	0	0	0	0
1	0	0	0	5	2	2	2	3	0	0	0	0	0	0	0	0	0	0
2	0	0	0	4	2	2	2	2	0	0	0	0	0	0	0	0	0	0
2	0	0	0	4	2	1	2	2	0	0	0	0	0	0	0	0	0	0
2	0	0	0	4	2	2	2	2	0	0	0	0	0	0	0	0	0	0
2	0	0	1	4	2	2	2	2	0	0	0	0	0	0	0	0	0	0
2	0	0	1	4	2	2	2	2	0	1	0	0	0	0	0	0	0	0
2	0	0	1	4	2	2	2	2	1	1	0	0	0	0	0	0	0	0
2	0	0	1	4	2	2	3	2	0	1	0	0	0	0	0	0	0	0
2	0	0	1	4	2	2	3	2	0	2	0	0	0	0	0	0	0	0
2	0	0	2	4	2	2	3	2	0	1	0	0	0	0	0	0	0	0
2	0	0	2	4	2	2	2	2	0	1	0	0	0	0	0	0	0	0
3	0	0	2	4	2	2	2	2	0	1	0	0	0	0	0	0	0	0
3	0	0	2	4	2	3	2	2	0	1	0	0	0	0	0	0	0	0
3	0	0	2	4	2	3	2	2	0	2	0	0	0	0	0	0	0	0
3	0	0	2	4	2	3	3	2	0	2	0	0	0	0	0	0	0	0
3	0	0	2	4	2	2	2	3	0	1	0	0	0	0	0	0	0	0
3	0	0	2	4	2	2	3	3	0	1	0	0	0	0	0	0	0	0
3	0	0	2	4	2	2	2	4	0	1	0	0	0	0	0	0	0	0
3	0	0	2	4	2	3	2	3	0	1	0	0	0	0	0	0	0	0
3	0	0	2	4	2	2	2	2	0	1	0	0	1	0	0	0	0	0
2	0	0	1	4	2	1	2	2	0	0	0	0	0	0	0	0	0	0
2	0	0	1	4	2	1	3	2	0	0	0	0	0	0	0	0	0	0
2	0	0	1	4	2	1	3	2	1	0	0	0	0	0	0	0	0	0
2	0	1	1	4	2	1	2	2	0	0	0	0	0	0	0	0	0	0
3	0	0	0	4	2	1	2	2	0	0	0	0	0	0	0	0	0	0
2	0	0	0	4	2	2	2	2	0	0	0	0	0	0	0	0	0	0
2	0	0	0	5	2	2	2	2	0	0	0	0	0	0	0	0	0	0
2	0	0	0	6	2	2	2	2	0	0	0	0	0	0	0	0	0	0
2	0	0	0	5	2	2	2	2	0	0	0	0	0	0	0	0	0	0
1	0	0	0	4	2	1	2	2	1	0	0	0	0	0	0	0	0	0
1	0	0	0	4	2	1	2	2	2	0	0	0	0	0	0	0	0	0
1	0	0	0	4	2	1	2	3	0	0	0	0	0	0	0	0	0	0
1	0	0	0	5	2	1	2	3	0	0	0	0	0	0	0	0	0	0
1	0	0	0	5	2	1	2	3	0	1	0	0	0	0	0	0	0	0
1	0	0	0	5	2	1	2	3	0	2	0	0	0	0	0	0	0	0
1	0	0	0	4	2	1	2	3	0	0	0	0	1	0	0	0	0	0
1	0	0	0	4	2	1	2	2	0	1	0	0	0	0	0	0	0	0
1	0	0	0	4	2	1	2	2	0	2	0	0	0	0	0	0	0	0
1	0	0	0	4	3	1	2	2	0	0	0	0	0	0	0	0	0	0
1	0	0	0	4	3	1	2	2	0	0	0	1	0	0	0	0	0	0
1	0	0	0	4	4	1	2	2	0	0	0	1	0	0	0	0	0	0
1	0	0	0	4	3	1	3	2	0	0	0	0	0	0	0	0	0	0
1	0	0	0	5	2	1	2	2	0	0	0	0	0	0	0	0	0	0
1	0	0	0	4	2	1	2	2	0	1	0	0	0	0	0	0	0	0
1	0	0	0	5	2	1	2	2	0	0	0	0	0	0	0	0	0	0
2	0	0	0	5	2	1	2	2	0	0	0	0	0	0	0	0	0	0
1	0	0	0	4	2	2	2	2	0	0	0	0	0	0	0	0	0	0
1	0	0	0	4	2	2	2	2	1	0	0	0	0	0	0	0	0	0
1	0	0	1	4	2	2	2	2	0	0	0	0	0	0	0	0	0	0
2	0	0	0	4	2	1	2	2	0	0	0	0	0	0	0	0	0	0
1	0	0	0	4	2	1	2	2	1	0	0	0	0	0	0	0	0	0
1	0	0	0	4	2	1	2	2	0	0	1	0	0	0	0	0	0	0
1	0	0	0	4	2	1	2	2	1	0	0	0	0	0	0	0	0	0
1	0	0	0	4	2	1	2	2	0	1	0	0	0	0	0	0	0	0
1	0	0	1	4	2	1	2	2	0	0	0	0	0	0	0	0	0	0
1	0	0	0	4	2	1	2	2	0	0	0	0	1	0	0	0	0	0
1	0	0	0	4	2	1	2	2	0	0	0	0	1	1	0	0	0	0
1	0	0	0	4	2	1	2	2	1	0	0	0	0	0	0	0	0	0
1	0	0	0	4	2	1	3	2	0	0	0	0	0	0	0	0	0	0
1	0	0	0	4	3	1	3	2	0	0	0	0	0	0	0	0	0	0
2	0	0	0	4	3	1	3	2	0	0	0	0	0	0	0	0	0	0
1	0	0	0	5	2	1	3	2	0	0	0	0	0	0	0	0	0	0
1	0	0	0	6	2	1	3	2	0	0	0	0	0	0	0	0	0	0
1	0	0	0	4	2	1	2	2	0	0	0	0	1	0	0	0	0	0
1	0	0	0	4	2	1	1	2	0	0	0	0	1	0	0	0	0	0
1	0	0	0	3	2	1	1	2	0	0	0	0	1	0	0	0	0	0
1	0	0	0	2	2	1	1	2	1	0	0	0	0	0	0	0	0	0
1	0	0	0	2	2	1	2	2	0	0	0	0	0	0	0	0	0	0
1	0	0	1	2	2	1	2	2	0	0	0	0	0	0	0	0	0	0
1	0	0	0	2	2	1	1	2	0	1	0	0	0	0	0	0	0	0
1	0	0	0	2	2	1	2	1	0	0	0	0	0	0	0	0	0	0
1	0	0	0	2	2	1	2	1	1	0	0	0	0	0	0	0	0	0
2	0	0	0	2	2	1	1	1	0	0	0	0	0	0	0	0	0	0
2	0	0	1	2	2	1	1	1	0	0	0	0	0	0	0	0	0	0
1	0	0	0	2	2	1	1	1	0	1	0	0	0	0	0	0	0	0
1	0	0	0	2	2	1	2	1	0	1	0	0	0	0	0	0	0	0
1	0	0	0	2	2	2	2	1	0	1	0	0	0	0	0	0	0	0
1	0	0	0	2	2	1	1	1	0	1	1	0	0	0	0	0	0	0
2	0	0	0	2	2	1	1	1	0	0	0	0	0	0	0	0	0	0
2	0	0	1	2	2	1	1	1	0	0	0	0	0	0	0	0	0	0
2	0	0	0	2	2	1	1	1	1	0	0	0	0	0	0	0	0	0
3	0	0	0	2	2	1	1	1	0	0	0	0	0	0	0	0	0	0
1	0	0	0	2	2	1	1	1	0	0	0	0	1	0	0	0	0	0
1	0	0	0	2	2	1	1	1	0	0	1	0	0	0	0	0	0	0
2	0	0	0	2	2	1	1	1	0	0	0	0	0	0	0	0	0	0
3	0	0	0	2	2	1	1	1	0	0	0	0	0	0	0	0	0	0
2	0	0	0	2	2	1	1	1	0	0	0	0	0	0	0	0	0	0
3	0	0	0	2	2	1	1	1	0	0	0	0	0	0	0	0	0	0
3	0	0	0	2	2	1	1	1	0	0	0	0	0	0	0	0	0	0
3	0	0	0	2	2	1	2	1	0	0	0	0	0	0	0	0	0	0
1	0	0	0	2	2	1	2	1	0	0	0	0	0	0	0	0	0	0
1	0	0	0	2	2	1	1	1	0	0	1	0	0	0	0	0	0	0
2	0	0	0	2	2	1	1	1	0	0	0	0	0	0	0	0	0	0
1	0	0	1	2	2	1	1	1	0	0	0	0	0	0	0	0	0	0
1	0	0	0	2	2	1	2	1	0	0	0	0	0	0	0	0	0	0
1	0	0	0	2	1	1	1	1	1	0	0	0	0	0	0	0	0	0
1	0	0	0	2	1	1	1	1	1	0	0	1	0	0	0	0	0	0
1	0	0	0	3	1	1	1	1	0	0	0	0	0	0	0	0	0	0
1	0	0	0	3	1	1	1	1	0	0	0	0	0	1	0	0	0	0
1	0	1	0	3	2	2	0	2	2	1	0	0	0	0	0	0	0	0
1	0	0	0	2	1	2	1	1	0	0	0	0	0	0	0	0	0	0
1	0	0	0	2	1	1	1	1	1	0	0	0	0	0	0	0	0	0
1	0	0	0	2	1	1	1	1	2	0	0	0	0	0	0	0	0	0
1	0	0	0	2	1	2	1	1	0	0	0	0	0	0	0	0	0	0
1	0	0	1	2	1	2	1	1	0	0	0	0	0	0	0	0	0	0
1	0	0	1	2	1	2	1	1	0	0	1	0	0	0	0	0	0	0
1	0	0	1	2	1	2	1	1	0	0	0	0	0	0	0	0	0	0
1	0	0	0	2	1	3	1	1	0	0	0	0	0	0	0	0	0	0
1	0	0	0	3	1	3	1	1	0	0	0	0	0	0	0	0	0	0
1	0	0	0	2	1	1	1	1	0	0	1	0	0	0	0	0	0	0
1	0	0	1	2	1	1	1	1	0	0	1	0	0	0	0	0	0	0
2	0	0	1	2	1	1	1	1	0	0	1	0	0	0	0	0	0	0
2	0	0	1	3	1	1	1	1	0	0	1	0	0	0	0	0	0	0
1	0	0	0	2	1	1	1	1	0	1	0	0	0	0	0	0	0	0
1	0	0	0	2	1	1	1	1	1	1	0	0	0	0	0	0	0	0
1	0	0	0	2	1	1	1	1	0	0	0	0	1	0	0	0	0	0
0	0	0	0	4	2	2	3	2	4	2	0	0	0	0	1	0	0	0
2	0	0	0	2	1	1	1	1	0	0	0	0	0	0	0	0	0	0
1	0	0	0	2	1	1	1	1	0	0	0	0	1	0	0	0	0	0
1	0	0	0	2	1	1	1	1	0	0	1	0	0	0	0	0	0	0
1	0	0	0	2	1	1	1	1	1	0	0	0	0	0	0	0	0	0
1	0	0	0	2	1	1	2	1	0	0	0	0	0	0	0	0	0	0
1	0	0	0	2	1	1	1	1	0	0	0	0	1	0	0	0	0	0
1	0	0	0	2	1	2	1	1	0	0	0	0	0	0	0	0	0	0
1	0	0	1	2	1	2	1	1	0	0	0	0	0	0	0	0	0	0
0	0	0	0	2	2	1	1	1	0	0	0	0	0	0	0	0	0	0
0	0	0	0	3	2	1	1	1	0	0	0	0	0	0	0	0	0	0
0	0	0	0	3	2	1	1	2	0	0	0	0	0	0	0	0	0	0
0	0	0	0	3	2	1	1	2	0	1	0	0	0	0	0	0	0	0
1	0	0	0	3	2	1	1	2	0	1	0	0	0	0	0	0	0	0
0	0	0	0	3	2	1	1	2	0	1	1	0	0	0	0	0	0	0
0	0	0	0	3	2	1	1	2	0	2	1	0	0	0	0	0	0	0
0	0	0	0	4	2	1	1	2	0	2	1	0	0	0	0	0	0	0
0	0	0	0	3	2	1	1	2	0	1	0	0	0	0	0	0	0	0
0	0	0	0	3	2	2	1	2	0	1	0	0	0	0	0	0	0	0
0	0	0	0	4	2	1	1	1	0	0	0	0	0	0	0	0	0	0
0	0	0	0	3	2	1	1	1	0	1	0	0	0	0	0	0	0	0
1	0	0	0	3	2	1	1	1	0	0	0	0	0	0	0	0	0	0
0	0	0	0	2	2	2	1	1	0	0	0	0	0	0	0	0	0	0
0	0	0	0	2	2	1	1	1	0	0	1	0	0	0	0	0	0	0
0	0	0	0	2	2	1	1	1	0	0	0	0	0	1	0	0	0	0
0	0	0	0	3	1	1	1	1	0	0	0	0	0	0	0	0	0	0
1	0	0	0	3	1	1	1	1	0	0	0	0	0	0	0	0	0	0
1	0	0	0	3	1	1	1	1	1	0	0	0	0	0	0	0	0	0
2	0	0	0	3	1	1	1	1	1	0	0	0	0	0	0	0	0	0
2	0	0	1	3	1	1	1	1	1	0	0	0	0	0	0	0	0	0
2	0	0	1	3	1	1	1	1	2	0	0	0	0	0	0	0	0	0
1	0	0	0	3	1	1	2	1	0	0	0	0	0	0	0	0	0	0
1	0	0	0	3	1	1	2	1	0	0	1	0	0	0	0	0	0	0
1	0	0	0	3	1	2	2	1	0	0	1	0	0	0	0	0	0	0
1	0	0	0	3	2	2	2	1	0	0	1	0	0	0	0	0	0	0
1	0	0	0	3	1	1	2	1	0	0	1	0	0	1	0	0	0	0
1	0	0	1	3	1	1	2	1	0	0	1	0	0	0	0	0	0	0
1	0	0	1	3	1	1	2	1	0	0	0	0	0	0	0	0	0	0
2	0	0	0	3	1	1	1	1	0	0	0	0	0	0	0	0	0	0
2	0	0	0	3	1	1	2	1	0	0	0	0	0	0	0	0	0	0
2	0	0	0	3	1	1	2	1	0	0	0	0	0	0	0	0	0	0
2	0	0	0	3	1	1	2	1	1	0	0	0	0	0	0	0	0	0
1	0	0	0	3	1	2	1	1	0	0	0	0	0	0	0	0	0	0
0	0	0	0	3	1	1	2	1	0	0	0	0	0	0	0	0	0	0
0	0	0	0	3	1	1	2	1	0	1	0	0	0	0	0	0	0	0
1	0	0	0	3	1	1	2	1	0	1	0	0	0	0	0	0	0	0
1	0	0	0	4	1	1	2	1	0	1	0	0	0	0	0	0	0	0
1	0	0	0	4	2	1	2	1	0	1	0	0	0	0	0	0	0	0
1	0	0	0	4	2	2	2	1	0	1	0	0	0	0	0	0	0	0
1	0	0	0	5	2	2	2	1	0	1	0	0	0	0	0	0	0	0
1	0	0	0	5	1	1	2	1	0	1	0	0	0	0	0	0	0	0
1	0	0	0	5	1	1	2	2	0	1	0	0	0	0	0	0	0	0
2	0	0	0	5	1	1	2	2	0	1	0	0	0	0	0	0	0	0
1	0	0	0	5	1	1	2	1	1	1	0	0	0	0	0	0	0	0
1	0	0	0	5	1	1	2	1	2	1	0	0	0	0	0	0	0	0
1	0	0	0	5	1	2	2	1	2	1	0	0	0	0	0	0	0	0
1	0	0	0	3	1	1	2	1	0	2	0	0	0	0	0	0	0	0
0	0	0	0	3	1	1	2	1	0	2	0	0	0	0	0	0	0	0
0	0	0	0	3	1	1	2	2	0	0	0	0	0	0	0	0	0	0
1	0	0	0	3	1	1	2	2	0	0	0	0	0	0	0	0	0	0
1	0	0	0	3	1	1	2	2	0	1	0	0	0	0	0	0	0	0
1	0	0	1	3	1	1	2	2	0	0	0	0	0	0	0	0	0	0
1	0	0	2	3	1	1	2	2	0	0	0	0	0	0	0	0	0	0
1	0	0	2	3	1	1	3	2	0	0	0	0	0	0	0	0	0	0
1	0	0	0	3	1	1	1	1	0	0	0	0	0	0	0	0	0	0
1	0	0	0	3	1	1	1	1	0	0	1	0	0	0	0	0	0	0
0	0	0	0	3	1	1	1	1	0	0	1	0	0	0	0	0	0	0
0	0	0	0	3	1	1	1	1	0	1	0	0	0	0	0	0	0	0
0	0	0	0	3	1	1	1	1	0	0	0	0	0	0	0	0	0	0
0	0	0	0	3	1	1	1	1	0	0	1	0	0	0	0	0	0	0
0	0	0	0	3	1	1	1	1	0	0	0	1	0	0	0	0	0	0
0	0	0	0	2	1	1	1	1	0	1	0	0	0	0	0	0	0	0
0	0	0	1	2	1	1	1	1	0	1	0	0	0	0	0	0	0	0
0	0	0	1	2	1	1	1	1	0	1	0	0	0	0	0	0	0	0
0	0	0	0	2	1	1	1	1	0	1	0	0	1	0	0	0	0	0
0	0	0	0	2	2	1	1	1	0	0	0	0	0	0	0	0	0	0
0	0	0	0	3	2	1	1	1	0	0	0	0	0	0	0	0	0	0
1	0	0	0	3	2	1	1	1	0	0	0	0	0	0	0	0	0	0
1	0	0	1	3	2	1	1	1	0	0	0	0	0	0	0	0	0	0
0	0	0	0	3	2	1	1	1	0	1	0	0	0	0	0	0	0	0
0	0	0	1	3	2	1	1	1	0	1	0	0	0	0	0	0	0	0
0	0	0	0	3	2	1	1	1	0	0	0	0	1	0	0	0	0	0
0	0	0	0	2	2	1	1	1	0	1	0	0	0	0	0	0	0	0
0	0	0	0	2	2	1	1	1	0	1	0	0	0	0	0	0	0	0
0	0	0	0	2	2	1	1	1	0	0	0	0	1	0	0	0	0	0
1	0	0	0	2	2	1	1	1	0	0	0	0	0	0	0	0	0	0
0	0	0	0	2	1	1	1	1	1	0	0	0	0	0	0	0	0	0
0	0	0	0	2	1	1	1	1	1	0	0	0	0	1	0	0	0	0
1	0	0	0	2	1	1	1	1	0	0	0	0	0	0	0	0	0	0
0	0	0	0	2	1	1	1	1	1	0	0	0	0	0	0	0	0	0
0	0	0	0	2	1	1	2	1	0	0	0	0	0	0	0	0	0	0
1	0	0	0	2	1	1	1	1	0	0	0	0	0	0	0	0	0	0
1	0	0	0	2	2	1	1	1	0	0	0	0	0	0	0	0	0	0
0	0	0	0	2	1	1	2	1	0	0	0	0	0	0	0	0	0	0
0	0	0	0	2	1	1	2	1	0	1	0	0	0	0	0	0	0	0
0	0	0	0	2	1	2	2	1	0	1	0	0	0	0	0	0	0	0
0	0	0	0	2	2	2	2	1	0	1	0	0	0	0	0	0	0	0
0	0	0	0	2	2	2	2	2	0	1	0	0	0	0	0	0	0	0
0	0	0	0	3	1	2	2	1	0	1	0	0	0	0	0	0	0	0
1	0	0	0	3	1	2	2	1	0	1	0	0	0	0	0	0	0	0
1	0	0	0	4	1	2	2	1	0	1	0	0	0	0	0	0	0	0
1	0	0	1	4	1	2	2	1	0	1	0	0	0	0	0	0	0	0
0	0	0	0	3	1	1	2	1	0	1	0	0	0	0	0	0	0	0
0	0	0	0	2	1	1	1	1	1	0	0	0	0	0	0	0	0	0
0	0	0	0	2	1	2	1	1	0	0	0	0	0	0	0	0	0	0
0	0	0	0	2	1	1	1	1	1	0	0	0	0	0	0	0	0	0
0	0	0	0	2	1	2	1	1	0	0	0	0	0	0	0	0	0	0
0	0	0	1	2	1	2	1	1	0	0	0	0	0	0	0	0	0	0
0	0	0	0	2	1	2	1	1	0	1	0	0	0	0	0	0	0	0
1	0	0	0	2	1	1	1	1	0	0	0	0	0	0	0	0	0	0
1	0	0	0	2	1	1	1	1	0	0	0	0	0	0	0	0	0	0
1	0	0	1	2	1	1	1	1	0	0	0	0	0	0	0	0	0	0
0	0	0	0	2	1	1	1	1	0	0	0	0	1	0	0	0	0	0
0	0	0	0	2	1	1	1	1	0	0	0	0	2	0	0	0	0	0
0	0	0	0	2	1	1	1	1	0	0	0	0	1	1	0	0	0	0
0	0	0	0	3	1	1	1	1	0	0	0	0	0	0	0	0	0	0
0	0	0	1	2	1	1	1	1	0	0	0	0	0	0	0	0	0	0
0	0	0	0	2	1	1	1	1	0	0	0	0	1	0	0	0	0	0
0	0	0	0	2	1	1	1	1	0	1	0	0	0	0	0	0	0	0
0	0	0	0	2	1	2	1	1	0	0	0	0	0	0	0	0	0	0
0	0	0	0	3	1	1	1	1	0	0	0	0	0	0	0	0	0	0
0	0	0	0	2	1	1	1	1	1	0	0	0	0	0	0	0	0	0
0	0	0	1	2	1	1	1	1	0	0	0	0	0	0	0	0	0	0
0	0	0	0	2	1	1	1	1	0	0	1	0	0	0	0	0	0	0
0	0	0	0	2	1	1	1	1	0	1	0	0	0	0	0	0	0	0
0	0	0	0	2	1	1	1	1	0	0	0	1	0	0	0	0	0	0
0	0	0	0	2	1	1	1	2	0	0	0	0	0	0	0	0	0	0
0	0	0	0	2	1	1	1	1	1	0	0	0	0	0	0	0	0	0
0	0	0	1	2	1	1	1	1	0	0	0	0	0	0	0	0	0	0
1	0	0	0	2	1	1	1	1	0	0	0	0	0	0	0	0	0	0
0	0	0	0	2	1	0	1	1	1	0	0	0	0	0	0	0	0	0
0	0	0	0	2	1	1	1	1	1	0	0	0	0	0	0	0	0	0
0	0	0	0	2	1	1	1	1	2	0	0	0	0	0	0	0	0	0
0	0	0	0	2	1	1	1	1	2	1	0	0	0	0	0	0	0	0
0	0	0	0	2	1	1	2	1	2	1	0	0	0	0	0	0	0	0
1	0	0	0	2	1	1	2	1	2	1	0	0	0	0	0	0	0	0
2	0	0	0	2	1	1	2	1	2	1	0	0	0	0	0	0	0	0
2	0	0	0	2	1	1	2	1	2	1	0	0	1	0	0	0	0	0
2	0	0	0	2	1	1	2	1	2	1	0	0	2	0	0	0	0	0
2	0	0	1	2	1	1	2	1	2	1	0	0	1	0	0	0	0	0
3	0	0	1	2	1	1	2	1	2	1	0	0	1	0	0	0	0	0
3	0	0	0	2	1	1	2	1	2	1	0	0	1	0	0	0	0	0
2	0	0	1	2	1	1	2	1	2	1	0	0	0	0	0	0	0	0
2	0	0	2	2	1	1	2	1	2	1	0	0	0	0	0	0	0	0
3	0	0	2	2	1	1	2	1	2	1	0	0	0	0	0	0	0	0
3	0	0	2	2	1	1	2	1	2	2	0	0	0	0	0	0	0	0
3	0	0	2	2	1	1	2	1	2	3	0	0	0	0	0	0	0	0
3	0	0	2	2	1	1	2	1	2	4	0	0	0	0	0	0	0	0
3	0	0	2	2	2	1	2	1	2	4	0	0	0	0	0	0	0	0
3	0	0	2	2	1	2	2	1	2	2	0	0	0	0	0	0	0	0
3	0	0	2	2	1	2	2	2	2	2	0	0	0	0	0	0	0	0
4	0	0	2	2	1	2	2	2	2	2	0	0	0	0	0	0	0	0
4	0	0	2	2	1	1	2	1	2	2	0	0	0	0	0	0	0	0
3	0	0	2	2	2	1	2	1	2	2	0	0	0	0	0	0	0	0
3	0	0	2	2	2	1	2	1	2	1	0	0	0	0	0	0	0	0
3	0	0	3	2	2	1	2	1	2	1	0	0	0	0	0	0	0	0
2	0	0	0	2	1	1	2	1	3	1	0	0	0	0	0	0	0	0
1	0	0	0	2	1	1	2	1	2	1	0	0	1	0	0	0	0	0
0	0	0	0	2	1	1	1	1	2	1	1	0	0	0	0	0	0	0
0	0	0	0	2	1	1	1	1	2	2	0	0	0	0	0	0	0	0
0	0	0	0	2	1	1	1	1	2	1	0	0	0	0	0	0	0	0
0	0	0	0	3	1	1	1	1	2	1	0	0	0	0	0	0	0	0
0	0	0	0	3	1	1	1	2	2	1	0	0	0	0	0	0	0	0
0	0	0	0	2	1	1	2	1	2	0	0	0	0	0	0	0	0	0
0	0	0	0	2	1	1	1	1	2	0	0	0	1	0	0	0	0	0
1	0	0	0	2	1	1	1	1	2	0	0	0	1	0	0	0	0	0
0	0	0	0	2	1	1	1	1	2	0	0	0	2	0	0	0	0	0
0	0	0	0	2	2	1	1	1	2	0	0	0	0	0	0	0	0	0
0	0	0	0	2	1	2	1	1	2	0	0	0	0	0	0	0	0	0
0	0	0	0	2	2	1	1	1	1	0	0	0	0	0	0	0	0	0
1	0	0	0	2	2	1	1	1	1	0	0	0	0	0	0	0	0	0
1	0	0	0	2	2	1	1	1	1	0	0	0	0	0	0	0	0	0
0	0	0	1	2	2	1	1	1	1	0	0	0	0	0	0	0	0	0
0	0	0	0	2	1	1	1	1	1	0	0	0	1	0	0	0	0	0
0	0	0	0	2	1	1	1	2	1	0	0	0	1	0	0	0	0	0
0	0	0	0	2	1	1	1	1	1	1	0	0	0	0	0	0	0	0
0	0	0	1	2	1	1	1	1	1	0	0	0	0	0	0	0	0	0
0	0	0	0	2	1	0	1	1	2	0	0	0	0	0	0	0	0	0
1	0	0	0	2	1	0	1	1	2	0	0	0	0	0	0	0	0	0
1	0	0	0	2	1	1	1	1	2	0	0	0	0	0	0	0	0	0
1	0	0	0	2	1	0	2	1	2	0	0	0	0	0	0	0	0	0
1	0	0	0	2	1	0	1	1	2	1	0	0	0	0	0	0	0	0
0	0	0	0	2	1	0	1	1	2	1	0	0	0	0	0	0	0	0
0	0	0	0	2	1	0	1	1	2	0	1	0	0	0	0	0	0	0
0	0	0	0	2	1	0	1	1	2	0	1	0	1	0	0	0	0	0
0	0	0	0	3	1	0	1	1	2	0	0	0	0	0	0	0	0	0
0	0	0	0	4	1	0	1	1	2	0	0	0	0	0	0	0	0	0
0	0	0	0	4	2	0	1	1	2	0	0	0	0	0	0	0	0	0
0	0	0	0	4	2	0	1	2	2	0	0	0	0	0	0	0	0	0
0	0	0	0	4	2	0	2	2	2	0	0	0	0	0	0	0	0	0
0	0	0	1	4	2	0	2	2	2	0	0	0	0	0	0	0	0	0
1	0	0	1	4	2	0	2	2	2	0	0	0	0	0	0	0	0	0
0	0	0	1	4	2	0	1	2	2	0	0	0	0	0	0	0	0	0
0	0	0	1	4	2	0	1	2	2	0	0	0	1	0	0	0	0	0
1	0	0	0	4	2	0	1	1	2	0	0	0	0	0	0	0	0	0
0	0	0	0	4	1	0	1	1	2	1	0	0	0	0	0	0	0	0
0	0	0	0	4	1	0	1	1	3	1	0	0	0	0	0	0	0	0
0	0	0	0	4	1	0	2	1	2	0	0	0	0	0	0	0	0	0
1	0	0	0	2	1	0	1	1	1	0	0	0	0	0	0	0	0	0
1	0	0	0	2	1	1	1	1	1	0	0	0	0	0	0	0	0	0
1	0	0	0	3	1	1	1	1	1	0	0	0	0	0	0	0	0	0
1	0	0	0	3	1	1	1	1	1	0	1	0	0	0	0	0	0	0
1	0	0	0	3	1	1	1	2	1	0	1	0	0	0	0	0	0	0
1	0	0	0	3	1	1	1	2	1	0	0	0	0	0	0	0	0	0
1	0	0	0	3	1	2	1	2	1	0	0	0	0	0	0	0	0	0
1	0	0	0	3	1	1	1	2	1	1	0	0	0	0	0	0	0	0
2	0	0	0	3	1	1	1	2	1	1	0	0	0	0	0	0	0	0
2	0	0	0	3	1	1	1	2	1	2	0	0	0	0	0	0	0	0
1	0	0	1	3	1	1	1	1	1	0	0	0	0	0	0	0	0	0
1	0	0	1	4	1	1	1	1	1	0	0	0	0	0	0	0	0	0
2	0	0	1	3	1	1	1	1	1	0	0	0	0	0	0	0	0	0
1	0	0	0	4	1	1	1	1	1	0	0	0	0	0	0	0	0	0
1	0	0	0	4	1	1	1	1	2	0	0	0	0	0	0	0	0	0
1	0	0	1	4	1	1	1	1	2	0	0	0	0	0	0	0	0	0
1	0	0	1	4	1	1	1	2	2	0	0	0	0	0	0	0	0	0
1	0	0	2	4	1	1	1	2	2	0	0	0	0	0	0	0	0	0
1	0	0	2	4	1	1	2	2	2	0	0	0	0	0	0	0	0	0
2	0	0	2	4	1	1	2	2	2	0	0	0	0	0	0	0	0	0
1	0	0	1	4	1	2	1	1	2	0	0	0	0	0	0	0	0	0
1	0	0	0	4	1	1	1	2	2	0	0	0	0	0	0	0	0	0
1	0	0	0	5	1	1	1	2	2	0	0	0	0	0	0	0	0	0
1	0	0	0	5	1	1	1	2	2	0	0	0	1	0	0	0	0	0
1	0	0	0	5	1	1	2	2	2	0	0	0	1	0	0	0	0	0
1	0	0	0	4	1	1	1	2	2	0	0	0	1	0	0	0	0	0
1	0	0	0	4	1	1	2	1	2	0	0	0	0	0	0	0	0	0
1	0	0	0	4	1	1	2	1	1	0	0	0	0	0	0	0	0	0
1	0	0	0	4	1	1	2	1	1	0	0	0	0	0	0	0	0	0
1	0	0	0	4	1	1	2	1	1	1	0	0	0	0	0	0	0	0
1	0	0	0	4	1	1	2	1	1	0	0	0	1	0	0	0	0	0
1	0	0	0	3	1	2	1	1	1	0	0	0	0	0	0	0	0	0
1	0	0	0	4	1	2	1	1	1	0	0	0	0	0	0	0	0	0
1	0	0	0	4	1	2	1	1	1	1	0	0	0	0	0	0	0	0
1	0	0	0	3	1	2	1	1	1	0	0	0	1	0	0	0	0	0
1	0	0	0	2	1	1	1	1	1	0	1	0	0	0	0	0	0	0
1	0	0	0	2	1	1	1	1	1	0	1	0	1	0	0	0	0	0
1	0	0	1	2	1	1	1	1	1	0	1	0	1	0	0	0	0	0
2	0	0	0	2	1	1	1	1	1	0	0	0	0	0	0	0	0	0
1	0	0	0	2	1	2	1	1	1	0	0	0	0	0	0	0	0	0
1	0	0	0	2	1	0	1	1	1	1	0	0	0	0	0	0	0	0
1	0	0	0	2	2	0	1	1	1	1	0	0	0	0	0	0	0	0
1	0	0	0	2	2	0	1	1	2	1	0	0	0	0	0	0	0	0
2	0	0	0	2	2	0	1	1	2	1	0	0	0	0	0	0	0	0
1	0	0	0	2	1	0	1	1	1	0	1	0	0	0	0	0	0	0
1	0	0	0	2	1	0	2	1	1	0	0	0	0	0	0	0	0	0
1	0	0	0	2	1	0	1	2	1	0	0	0	0	0	0	0	0	0
1	0	0	0	3	1	0	1	1	1	0	0	0	0	0	0	0	0	0
1	0	0	0	2	1	1	1	1	1	0	0	0	0	0	0	0	0	0
2	0	0	0	2	1	1	1	1	1	0	0	0	0	0	0	0	0	0
1	0	0	0	2	1	0	1	1	1	0	0	0	1	0	0	0	0	0
1	0	0	0	3	1	0	1	1	1	0	0	0	0	0	0	0	0	0
1	0	0	0	2	1	0	1	1	1	0	0	0	1	0	0	0	0	0
2	0	0	0	2	1	0	1	1	1	0	0	0	0	0	0	0	0	0
0	0	0	0	2	1	0	2	1	1	0	0	0	0	0	0	0	0	0
1	0	0	0	2	1	0	1	1	1	0	0	0	0	0	0	0	0	0
1	0	0	1	2	1	0	1	1	1	0	0	0	0	0	0	0	0	0
1	0	0	2	2	1	0	1	1	1	0	0	0	0	0	0	0	0	0
0	0	0	0	2	1	0	1	2	1	0	0	0	0	0	0	0	0	0
0	0	0	0	3	1	0	1	2	1	0	0	0	0	0	0	0	0	0
0	0	0	0	3	1	0	1	3	1	0	0	0	0	0	0	0	0	0
0	0	0	0	3	1	0	1	3	1	1	0	0	0	0	0	0	0	0
0	0	0	0	3	1	0	1	3	1	1	1	0	0	0	0	0	0	0
0	0	0	0	3	1	0	1	3	1	0	0	0	1	0	0	0	0	0
0	0	0	0	2	2	0	1	2	1	0	0	0	0	0	0	0	0	0
0	0	0	0	2	1	1	1	2	1	0	0	0	0	0	0	0	0	0
0	0	0	0	3	1	0	1	2	1	0	0	0	0	0	0	0	0	0
0	0	0	0	3	1	0	1	2	2	0	0	0	0	0	0	0	0	0
1	0	0	0	2	1	0	1	2	1	0	0	0	0	0	0	0	0	0
1	0	0	0	2	1	0	1	1	1	0	0	0	0	0	0	0	0	0
0	0	0	0	2	1	0	1	1	1	1	0	0	0	0	0	0	0	0
0	0	0	0	2	2	0	1	1	1	0	0	0	0	0	0	0	0	0
0	0	0	0	2	2	0	1	1	2	0	0	0	0	0	0	0	0	0
0	0	0	0	2	2	0	1	1	1	0	0	1	0	0	0	0	0	0
0	0	0	0	2	1	0	1	2	1	0	0	0	0	0	0	0	0	0
0	0	0	0	2	1	0	2	2	1	0	0	0	0	0	0	0	0	0
0	0	0	0	2	2	0	1	1	1	0	0	0	0	0	0	0	0	0
0	0	0	0	3	1	0	1	1	1	0	0	0	0	0	0	0	0	0
0	0	0	0	3	1	1	1	1	1	0	0	0	0	0	0	0	0	0
0	0	0	1	3	1	1	1	1	1	0	0	0	0	0	0	0	0	0
0	0	0	1	3	1	1	1	1	1	1	0	0	0	0	0	0	0	0
0	0	0	0	3	1	0	1	1	1	0	0	1	0	0	0	0	0	0
0	0	0	0	2	1	0	1	1	2	0	0	0	0	0	0	0	0	0
0	0	0	0	3	1	0	1	1	1	0	0	0	0	0	0	0	0	0
0	0	0	0	3	1	0	1	1	1	0	0	0	0	0	0	0	0	0
0	0	0	0	2	1	1	1	1	1	0	0	0	0	0	0	0	0	0
1	0	0	0	2	1	0	1	1	1	0	0	0	0	0	0	0	0	0
0	0	0	0	2	1	0	1	1	2	0	0	0	0	0	0	0	0	0
0	0	0	0	2	1	0	1	1	1	1	0	0	0	0	0	0	0	0
0	0	0	0	2	1	0	1	1	1	0	0	0	0	0	0	0	0	0
0	0	0	0	2	1	0	1	1	1	0	0	0	1	0	0	0	0	0
0	0	0	1	2	1	0	1	1	1	0	0	0	0	0	0	0	0	0
0	0	0	0	2	2	0	1	1	0	0	0	0	0	0	0	0	0	0
0	0	0	1	2	2	0	1	1	0	0	0	0	0	0	0	0	0	0
0	0	0	0	2	2	0	1	1	0	1	0	0	0	0	0	0	0	0
0	0	0	1	2	2	0	1	1	0	0	0	0	0	0	0	0	0	0
0	0	0	0	2	2	0	1	1	0	0	0	0	0	0	0	0	0	0
0	0	0	0	2	2	0	1	1	1	0	0	0	0	0	0	0	0	0
0	0	0	0	3	2	0	1	1	0	0	0	0	0	0	0	0	0	0
0	0	0	0	2	2	0	1	1	0	1	0	0	0	0	0	0	0	0
0	0	0	0	2	2	1	1	1	0	0	0	0	0	0	0	0	0	0
0	0	0	0	2	2	1	1	1	0	0	0	0	0	0	0	0	0	0
1	0	0	0	2	1	1	1	1	0	1	0	0	0	0	1	0	0	0
2	0	1	0	2	1	1	1	1	2	0	0	0	0	0	0	0	0	0
1	0	0	0	2	1	0	1	1	0	0	0	0	0	0	0	0	0	0
1	0	0	0	2	1	0	1	1	0	0	0	0	0	0	0	0	0	0
1	0	0	0	2	1	0	1	1	0	0	0	0	0	0	0	0	0	0
1	0	0	0	2	1	1	1	1	0	0	0	0	0	0	0	0	0	0
1	0	0	1	2	1	0	1	1	0	0	0	0	0	0	0	0	0	0
0	0	0	0	2	1	0	1	1	0	1	0	0	0	0	0	0	0	0
0	0	0	0	2	1	0	1	1	0	1	0	0	0	0	0	0	0	0
1	0	0	0	2	1	0	1	1	0	1	0	0	0	0	0	0	0	0
0	0	0	0	2	1	1	1	1	0	0	0	0	0	0	0	0	0	0
0	0	0	0	2	1	1	2	1	0	0	0	0	0	0	0	0	0	0
0	0	0	0	3	1	1	2	1	0	0	0	0	0	0	0	0	0	0
0	0	0	1	2	1	1	2	1	0	0	0	0	0	0	0	0	0	0
1	0	0	0	2	1	1	1	1	0	0	0	0	1	0	1	0	0	0
0	0	0	1	2	1	1	1	1	0	0	0	0	0	0	0	0	0	0
0	0	0	0	3	1	0	1	1	0	0	0	0	0	0	0	0	0	0
0	0	0	0	3	1	0	1	1	0	0	0	0	0	0	0	0	0	0
0	0	0	1	3	1	0	1	1	0	0	0	0	0	0	0	0	0	0
0	0	0	0	3	1	0	1	1	0	1	0	0	0	0	0	0	0	0
0	0	0	0	2	1	0	2	1	0	0	0	0	0	0	0	0	0	0
0	0	0	0	2	1	0	2	1	0	0	0	0	0	0	0	0	0	0
0	0	0	0	2	1	0	2	1	0	0	0	0	1	0	0	0	0	0
0	0	0	0	2	1	0	2	2	0	0	0	0	0	0	0	0	0	0
0	0	0	0	2	1	0	2	2	0	0	0	0	0	0	0	0	0	0
0	0	0	0	2	1	0	2	1	0	0	0	0	1	0	0	0	0	0
0	0	0	0	2	1	0	1	1	0	0	0	0	1	0	0	0	0	0
0	0	0	0	3	1	0	1	1	0	0	0	0	0	0	0	0	0	0
0	0	0	0	3	1	0	1	1	0	0	0	0	0	1	0	0	0	0
0	0	0	0	3	1	0	1	1	0	0	0	0	1	0	0	0	0	0
0	0	0	0	3	1	0	1	1	0	0	1	0	0	0	0	0	0	0
0	0	0	0	3	1	0	1	2	0	0	0	0	0	0	0	0	0	0
0	0	0	0	2	1	0	1	1	0	1	0	0	0	0	0	0	0	0
0	0	0	1	2	1	0	1	1	0	0	0	0	0	0	0	0	0	0
0	0	0	0	2	1	0	1	1	0	1	0	0	0	0	0	0	0	0
0	0	0	0	2	1	0	1	1	0	0	0	0	1	0	0	0	0	0
0	0	0	0	2	1	0	1	1	0	0	0	0	1	1	0	0	0	0
0	0	0	0	2	1	0	1	1	0	0	1	0	0	0	0	0	0	0
0	0	0	0	2	1	0	1	1	0	1	1	0	0	0	0	0	0	0
0	0	0	0	2	1	0	1	1	0	0	0	0	1	0	0	0	0	0
0	0	0	0	2	1	1	1	1	0	0	0	0	1	0	0	0	0	0
0	0	0	0	2	1	0	1	1	0	1	0	0	0	0	0	0	0	0
0	0	0	0	2	1	0	1	1	0	0	0	0	1	0	0	0	0	0
0	0	0	0	2	1	0	2	1	0	0	0	0	0	0	0	0	0	0
0	0	0	0	2	1	0	1	1	1	0	0	0	0	0	0	0	0	0
0	0	0	0	2	1	0	1	1	1	0	0	0	0	0	0	0	0	0
1	0	0	0	2	1	0	1	1	0	0	0	0	0	0	0	0	0	0
1	0	0	0	2	1	0	0	1	0	0	0	0	0	0	0	0	0	0
1	0	0	0	2	1	0	0	1	0	1	0	0	0	0	0	0	0	0
1	0	0	0	2	1	0	0	1	0	1	0	0	0	0	0	0	0	0
1	0	0	0	2	1	0	0	1	1	0	0	0	0	0	0	0	0	0
0	0	0	0	2	1	0	0	1	1	0	0	0	0	0	0	0	0	0
0	0	0	0	2	1	0	0	1	1	0	0	0	1	0	0	0	0	0
0	0	0	0	2	1	0	0	1	1	0	1	0	0	0	0	0	0	0
1	0	0	0	2	1	0	0	1	0	0	0	0	0	0	0	0	0	0
1	0	0	0	2	1	0	0	1	0	0	0	0	1	0	0	0	0	0
1	0	0	0	2	1	0	0	1	0	0	0	0	0	1	0	0	0	0
0	0	0	1	2	1	0	0	1	0	0	0	0	0	0	0	0	0	0
0	0	0	1	2	1	0	0	2	0	0	0	0	0	0	0	0	0	0
0	0	0	0	3	1	0	0	1	0	0	0	0	0	0	0	0	0	0
0	0	0	0	3	1	0	0	1	0	1	0	0	0	0	0	0	0	0
0	0	0	0	3	1	0	0	1	0	1	0	0	1	0	0	0	0	0
0	0	0	0	3	1	0	0	1	0	0	0	0	1	0	0	0	0	0
0	0	0	0	3	1	0	0	1	1	0	0	0	0	0	0	0	0	0
0	0	0	0	3	1	0	0	1	0	0	0	0	0	0	0	0	0	0
0	0	0	0	3	1	0	0	1	1	0	0	0	0	0	0	0	0	0
0	0	0	0	2	1	0	0	1	0	0	1	0	0	0	0	0	0	0
0	0	0	1	2	1	0	0	1	0	0	1	0	0	0	0	0	0	0
0	0	0	0	2	1	0	0	1	1	0	1	0	0	0	0	0	0	0
0	0	0	0	2	2	0	0	1	1	0	1	0	0	0	0	0	0	0
0	0	0	0	3	2	0	0	1	1	0	1	0	0	0	0	0	0	0
0	0	0	0	3	2	0	0	1	1	1	1	0	0	0	0	0	0	0
0	0	0	1	2	1	0	0	1	0	0	1	0	0	0	0	0	0	0
0	1	0	1	3	3	3	0	3	0	0	1	0	0	0	0	0	0	0
0	0	0	0	2	1	0	0	1	0	0	1	1	0	0	0	0	0	0
0	0	0	0	2	1	0	0	1	0	0	1	1	1	0	0	0	0	0
1	0	0	0	2	1	0	0	1	0	0	1	0	0	0	0	0	0	0
1	0	0	1	2	1	0	0	1	0	0	1	0	0	0	0	0	0	0
0	0	0	0	2	1	0	0	1	1	0	0	0	0	0	0	0	0	0
2	0	0	0	2	1	0	1	1	1	2	1	0	0	0	0	0	0	1
0	0	0	0	2	1	0	0	2	1	0	0	0	0	0	0	0	0	0
0	0	0	0	2	1	0	0	2	2	0	0	0	0	0	0	0	0	0
0	0	0	0	3	1	0	0	2	1	0	0	0	0	0	0	0	0	0
0	0	0	0	3	1	0	0	1	0	0	0	0	0	0	0	0	0	0
0	0	0	0	3	1	0	0	1	0	1	0	0	0	0	0	0	0	0
0	0	0	0	3	1	0	0	1	0	0	0	0	1	0	0	0	0	0
1	0	0	0	2	1	0	0	1	0	0	0	0	0	0	0	0	0	0
1	0	0	0	3	1	0	0	1	0	0	0	0	0	0	0	0	0	0
1	0	0	0	3	1	1	0	1	0	0	0	0	0	0	0	0	0	0
0	0	0	0	2	1	0	1	1	0	0	0	0	0	0	0	0	0	0
0	0	0	0	2	1	0	1	1	0	1	0	0	0	0	0	0	0	0
1	0	0	0	2	1	0	1	1	0	0	0	0	0	0	0	0	0	0
1	0	0	0	2	1	0	1	1	1	0	0	0	0	0	0	0	0	0
0	0	0	0	2	1	0	0	1	0	0	1	0	0	0	0	0	0	0
0	0	0	0	2	1	1	0	1	0	0	1	0	0	0	0	0	0	0
0	0	0	0	2	2	1	0	1	0	0	1	0	0	0	0	0	0	0
0	0	0	0	2	2	1	0	1	0	0	2	0	0	0	0	0	0	0
0	0	0	0	2	1	1	0	1	0	0	1	0	0	1	0	0	0	0
0	0	0	0	2	1	0	0	1	0	0	1	0	1	0	0	0	0	0
0	0	0	0	2	1	0	0	1	0	0	1	0	1	0	0	0	0	0
0	0	0	0	2	1	1	0	1	0	0	0	0	0	0	0	0	0	0
0	0	0	0	2	1	1	0	1	1	0	0	0	0	0	0	0	0	0
0	0	0	0	2	1	1	0	1	2	0	0	0	0	0	0	0	0	0
0	0	0	0	2	2	0	0	1	0	0	0	0	0	0	0	0	0	0
0	0	0	0	2	2	0	0	1	0	0	0	0	1	0	0	0	0	0
0	0	0	0	2	2	0	1	1	0	0	0	0	0	0	0	0	0	0
1	0	0	0	2	2	0	0	1	0	0	0	0	0	0	0	0	0	0
1	0	0	1	2	2	0	0	1	0	0	0	0	0	0	0	0	0	0
1	0	0	2	2	2	0	0	1	0	0	0	0	0	0	0	0	0	0
1	0	0	1	2	2	0	0	1	0	0	0	0	0	0	0	0	0	0
0	0	0	1	2	2	0	0	1	0	0	0	0	0	0	0	0	0	0
0	0	0	1	2	2	0	0	1	0	0	0	0	0	0	0	0	0	0
0	0	0	1	2	2	0	0	1	0	0	0	0	0	0	0	0	0	0
3	0	1	0	2	1	1	1	1	2	0	0	0	0	0	0	0	0	0
1	0	0	0	2	1	1	0	1	1	0	1	0	0	0	1	0	0	0
1	0	0	0	2	1	0	0	1	0	0	0	0	0	0	0	0	0	0
1	0	0	0	2	1	0	0	1	0	0	0	0	0	1	0	0	0	0
1	0	0	1	2	1	0	0	1	0	0	0	0	0	0	0	0	0	0
2	0	0	1	2	1	0	0	1	0	0	0	0	0	0	0	0	0	0
0	0	0	0	3	1	0	0	1	0	0	0	0	0	0	0	0	0	0
0	0	0	0	3	1	0	1	1	0	0	0	0	0	0	0	0	0	0
1	0	0	0	3	1	0	0	1	0	0	0	0	0	0	0	0	0	0
1	0	0	1	3	1	0	0	1	0	0	0	0	0	0	0	0	0	0
1	0	0	1	4	1	0	0	1	0	0	0	0	0	0	0	0	0	0
1	0	0	0	2	1	0	0	1	0	0	0	0	0	0	0	0	0	0
1	0	0	0	2	1	0	0	1	0	0	0	1	0	0	0	0	0	0
1	0	0	0	2	1	0	0	1	1	0	0	0	0	0	0	0	0	0
0	0	0	0	2	1	0	0	1	0	0	0	0	1	0	0	0	0	0
0	0	0	0	2	1	0	0	1	0	0	0	0	1	0	0	0	0	0
0	0	0	0	3	1	0	0	1	0	0	0	0	0	0	0	0	0	0
0	0	0	0	2	1	0	1	1	0	0	0	0	0	0	0	0	0	0
0	0	0	0	2	1	0	0	1	0	0	1	0	0	0	0	0	0	0
0	0	0	0	2	1	0	0	2	0	0	0	0	0	0	0	0	0	0
0	0	0	0	2	1	0	0	1	0	0	0	0	1	0	0	0	0	0
0	0	0	0	2	1	0	0	1	0	1	0	0	0	0	0	0	0	0
0	0	0	1	2	1	0	0	1	0	0	0	0	0	0	0	0	0	0
0	0	0	0	2	1	0	0	1	0	0	0	0	1	0	0	0	0	0
1	0	0	0	2	1	0	0	1	0	0	0	0	0	0	0	0	0	0
0	0	0	0	2	1	0	0	1	0	0	0	0	1	0	0	0	0	0
1	0	0	0	2	1	0	0	1	0	0	0	0	0	0	0	0	0	0
0	0	0	1	2	1	0	0	1	0	0	0	0	0	0	0	0	0	0
0	0	0	0	2	0	1	0	1	0	0	0	0	0	0	0	0	0	0
0	0	0	0	2	1	1	0	1	0	0	0	0	0	0	0	0	0	0
0	0	0	0	2	1	1	0	1	0	1	0	0	0	0	0	0	0	0
0	0	0	0	2	1	1	1	1	0	1	0	0	0	0	0	0	0	0
0	0	0	0	2	1	1	1	1	0	1	0	0	1	0	0	0	0	0
0	0	0	0	2	2	1	1	1	0	1	0	0	1	0	0	0	0	0
1	0	0	0	2	2	1	1	1	0	1	0	0	1	0	0	0	0	0
1	0	0	0	2	2	2	1	1	0	1	0	0	1	0	0	0	0	0
0	0	0	0	2	2	1	1	1	1	1	0	0	1	0	0	0	0	0
0	0	0	0	2	2	1	1	2	1	1	0	0	1	0	0	0	0	0
0	0	0	0	2	2	2	1	1	0	1	0	0	1	0	0	0	0	0
0	0	0	0	2	1	2	1	1	0	1	0	0	1	0	0	0	0	0
1	0	0	0	2	1	1	1	1	0	1	0	0	0	0	0	0	0	0
1	0	0	0	2	1	1	1	1	0	1	0	0	1	0	0	0	0	0
1	0	0	1	2	1	1	1	1	0	1	0	0	0	0	0	0	0	0
0	0	0	0	2	1	1	1	1	0	1	0	0	1	0	0	0	0	0
0	0	0	0	3	1	1	1	1	0	1	0	0	1	0	0	0	0	0
0	0	0	0	2	2	1	1	1	0	1	0	0	0	0	0	0	0	0
0	0	0	0	3	2	1	1	1	0	1	0	0	0	0	0	0	0	0
1	0	0	0	3	2	1	1	1	0	1	0	0	0	0	0	0	0	0
1	0	0	0	3	2	1	2	1	0	1	0	0	0	0	0	0	0	0
0	0	0	1	3	2	1	1	1	0	1	0	0	0	0	0	0	0	0
1	0	0	1	3	2	1	1	1	0	1	0	0	0	0	0	0	0	0
0	0	0	0	3	2	1	1	1	0	2	0	0	0	0	0	0	0	0
0	0	0	0	2	2	1	1	2	0	1	0	0	0	0	0	0	0	0
0	0	0	0	2	2	2	1	2	0	1	0	0	0	0	0	0	0	0
1	0	0	0	2	2	1	1	2	0	1	0	0	0	0	0	0	0	0
1	0	0	1	2	2	1	1	2	0	1	0	0	0	0	0	0	0	0
0	0	0	0	2	2	1	2	2	0	1	0	0	0	0	0	0	0	0
0	0	0	0	2	2	1	2	2	1	1	0	0	0	0	0	0	0	0
1	0	0	0	2	2	1	1	2	0	1	0	0	0	0	0	0	0	0
0	0	0	0	3	2	1	1	1	0	1	0	0	0	0	0	0	0	0
0	0	0	0	2	1	1	1	1	1	1	0	0	0	0	0	0	0	0
0	0	0	0	2	1	1	1	1	1	1	1	0	0	0	0	0	0	0
0	0	0	0	2	1	2	1	1	1	1	1	0	0	0	0	0	0	0
0	0	0	0	2	1	2	1	2	1	1	1	0	0	0	0	0	0	0
0	0	0	0	2	1	1	1	1	1	2	0	0	0	0	0	0	0	0
0	0	0	1	2	1	1	1	1	1	1	0	0	0	0	0	0	0	0
0	0	0	1	3	1	1	1	1	1	1	0	0	0	0	0	0	0	0
0	0	0	0	3	1	1	1	1	0	1	0	0	0	0	0	0	0	0
0	0	0	0	4	1	1	1	1	0	1	0	0	0	0	0	0	0	0
1	0	0	0	2	1	1	1	1	0	1	0	0	0	0	0	0	0	0
0	0	0	0	2	1	1	1	1	0	1	1	0	0	0	0	0	0	0
0	0	0	0	3	1	1	1	1	0	1	0	0	0	0	0	0	0	0
1	0	0	0	2	1	1	1	1	0	1	0	0	0	0	0	0	0	0
1	0	0	0	2	1	1	1	1	0	1	0	0	0	0	0	0	0	0
0	0	0	0	2	1	1	0	1	0	1	0	0	1	0	0	0	0	0
0	0	0	0	2	2	1	0	1	0	1	0	0	0	0	0	0	0	0
0	0	0	0	2	2	1	0	1	0	1	1	0	0	0	0	0	0	0
0	0	0	0	2	2	1	0	1	1	1	0	0	0	0	0	0	0	0
0	0	0	0	2	3	1	0	1	1	1	0	0	0	0	0	0	0	0
0	0	0	0	3	3	1	0	1	1	1	0	0	0	0	0	0	0	0
0	0	0	0	2	3	1	1	1	1	1	0	0	0	0	0	0	0	0
0	0	0	0	2	2	1	0	1	1	1	0	0	0	0	0	0	0	0
0	0	0	0	2	1	1	0	1	0	1	1	0	0	0	0	0	0	0
0	0	0	0	2	1	2	0	1	0	1	0	0	0	0	0	0	0	0
0	0	0	1	2	1	2	0	1	0	1	0	0	0	0	0	0	0	0
0	0	0	0	3	1	1	0	1	0	1	0	0	0	0	0	0	0	0
0	0	0	0	2	1	1	0	1	0	1	1	0	0	0	0	0	0	0
1	0	0	0	2	1	1	0	1	0	1	0	0	0	0	0	0	0	0
0	0	0	0	2	1	2	0	1	0	1	0	0	0	0	0	0	0	0
0	0	0	0	2	1	1	0	2	0	1	0	0	0	0	0	0	0	0
0	0	0	0	3	1	1	0	1	0	1	0	0	0	0	0	0	0	0
0	0	0	0	2	1	2	0	1	0	0	0	0	0	0	0	0	0	0
0	0	0	0	2	1	2	0	1	1	0	0	0	0	0	0	0	0	0
0	0	0	1	2	1	2	0	1	0	0	0	0	0	0	0	0	0	0
0	0	0	0	2	1	1	0	2	0	0	0	0	0	0	0	0	0	0
0	0	0	1	2	1	1	0	2	0	0	0	0	0	0	0	0	0	0
1	0	0	0	2	1	1	0	2	0	0	0	0	0	0	0	0	0	0
1	0	0	1	2	1	1	0	2	0	0	0	0	0	0	0	0	0	0
0	0	0	0	2	1	1	0	1	1	0	0	0	0	0	0	0	0	0
1	0	0	0	2	1	1	0	1	0	0	0	0	0	0	0	0	0	0
1	0	0	0	2	1	1	0	1	0	0	0	0	0	0	0	0	0	0
0	0	0	1	2	1	1	0	1	0	0	0	0	0	0	0	0	0	0
0	0	0	0	2	0	1	0	1	0	1	0	0	0	0	0	0	0	0
0	0	0	0	2	1	1	0	1	0	1	0	0	0	0	0	0	0	0
0	0	0	0	2	0	1	0	1	0	1	0	0	1	0	0	0	0	0
0	0	0	0	2	0	1	0	1	0	1	0	0	1	1	0	0	0	0
0	0	0	0	2	0	1	0	1	0	0	1	0	0	0	0	0	0	0
0	0	0	0	2	0	1	1	1	0	0	1	0	0	0	0	0	0	0
0	0	0	0	2	1	1	0	1	0	0	0	0	0	0	0	0	0	0
0	0	0	0	2	1	1	0	1	0	0	1	0	0	0	0	0	0	0
0	0	0	0	2	1	1	0	1	0	0	1	0	1	0	0	0	0	0
0	0	0	0	2	1	1	0	1	0	0	1	0	0	0	0	0	0	0
0	0	0	0	2	1	2	0	1	0	0	0	0	0	0	0	0	0	0
0	0	0	0	2	1	2	0	2	0	0	0	0	0	0	0	0	0	0
0	0	0	0	3	1	2	0	2	0	0	0	0	0	0	0	0	0	0
0	0	0	0	2	1	1	0	1	0	1	0	0	0	0	0	0	0	0
0	0	0	0	2	1	1	0	1	0	0	0	0	0	0	0	0	0	0
0	0	0	0	2	1	1	1	1	0	0	0	0	0	0	0	0	0	0
0	0	0	0	2	2	1	1	1	0	0	0	0	0	0	0	0	0	0
1	0	0	0	2	0	1	0	1	0	0	0	0	0	0	0	0	0	0
0	0	0	0	2	0	1	0	2	0	0	0	0	0	0	0	0	0	0
0	0	0	0	2	0	1	0	1	0	0	0	0	1	0	0	0	0	0
0	0	0	0	2	0	2	0	1	0	0	0	0	0	0	0	0	0	0
0	0	0	0	2	0	2	0	1	0	0	0	1	0	0	0	0	0	0
0	0	0	0	2	0	1	0	1	0	0	0	0	1	0	0	0	0	0
1	0	0	0	2	0	1	0	1	0	0	0	0	0	0	0	0	0	0
1	0	0	0	2	0	1	0	1	0	0	0	0	0	0	0	0	0	0
0	0	0	0	2	0	1	0	1	0	1	0	0	0	0	0	0	0	0
0	0	0	1	2	0	1	0	1	0	0	0	0	0	0	0	0	0	0
1	0	1	0	3	1	1	1	1	0	0	0	0	0	0	0	0	0	0
0	0	0	0	2	0	0	1	1	0	0	0	0	0	0	0	0	0	0
0	0	1	0	2	2	2	0	1	2	1	0	0	0	0	0	0	0	0
0	0	0	0	2	0	0	1	1	0	1	0	0	0	0	0	0	0	0
0	0	0	0	2	0	0	2	1	0	0	0	0	0	0	0	0	0	0
0	0	0	0	2	1	0	2	1	0	0	0	0	0	0	0	0	0	0
0	0	0	0	2	1	0	2	2	0	0	0	0	0	0	0	0	0	0
0	0	0	0	2	1	1	2	2	0	0	0	0	0	0	0	0	0	0
0	0	0	0	2	0	0	0	2	0	0	0	0	0	0	0	0	0	0
0	0	0	0	2	0	0	0	3	0	0	0	0	0	0	0	0	0	0
0	0	0	1	2	0	0	0	2	0	0	0	0	0	0	0	0	0	0
0	0	0	0	3	0	0	0	2	0	0	0	0	0	0	0	0	0	0
0	0	0	0	2	0	0	0	2	0	1	0	0	0	0	0	0	0	0
0	0	0	1	2	0	0	0	2	0	0	0	0	0	0	0	0	0	0
0	0	0	0	2	0	0	1	2	0	0	0	0	0	0	0	0	0	0
0	0	0	1	2	0	0	0	2	0	0	0	0	0	0	0	0	0	0
1	0	0	0	2	0	0	0	2	0	0	0	0	0	0	0	0	0	0
0	0	0	0	2	0	0	0	3	0	0	0	0	0	0	0	0	0	0
0	0	0	0	3	0	0	0	2	0	0	0	0	0	0	0	0	0	0
0	0	0	0	3	0	1	0	2	0	0	0	0	0	0	0	0	0	0
0	0	0	0	4	0	1	0	2	0	0	0	0	0	0	0	0	0	0
0	0	0	0	2	0	1	0	2	0	0	0	0	0	0	0	0	0	0
1	0	0	0	2	0	0	0	2	0	0	0	0	0	0	0	0	0	0
0	0	0	0	2	0	0	1	2	0	0	0	0	0	0	0	0	0	0
1	0	0	0	2	0	0	0	1	0	0	0	0	0	0	0	0	0	0
1	0	0	0	2	0	0	0	1	1	0	0	0	0	0	0	0	0	0
1	0	0	1	2	0	0	0	1	0	0	0	0	0	0	0	0	0	0
1	0	0	0	3	0	0	0	1	0	0	0	0	0	0	0	0	0	0
0	0	0	0	2	0	0	1	1	0	0	0	0	0	0	0	0	0	0
0	0	0	0	2	0	0	1	1	0	0	0	1	0	0	0	0	0	0
0	0	0	1	2	0	0	1	1	0	0	0	1	0	0	0	0	0	0
0	0	0	0	2	0	0	1	1	0	1	0	0	0	0	0	0	0	0
1	0	0	0	2	0	0	0	1	0	0	0	0	0	0	0	0	0	0
0	0	0	0	2	0	0	0	1	0	1	0	0	0	0	0	0	0	0
0	0	0	0	2	0	0	1	1	0	1	0	0	0	0	0	0	0	0
0	0	0	0	2	0	0	1	1	0	0	0	0	0	0	0	0	0	0
0	0	0	0	2	1	0	1	1	0	0	0	0	0	0	0	0	0	0
0	0	0	0	2	1	0	0	1	0	0	0	0	0	0	0	0	0	0
0	0	0	0	2	1	0	1	1	0	0	0	0	0	0	0	0	0	0
0	0	0	0	2	1	0	0	1	0	0	0	1	0	0	0	0	0	0
0	0	0	0	2	1	0	0	1	0	0	0	0	0	1	0	0	0	0
0	0	0	1	2	1	0	0	1	0	0	0	0	0	0	0	0	0	0
0	0	0	1	2	1	0	0	1	0	0	0	0	0	0	0	0	0	0
0	0	0	0	2	1	0	0	1	0	0	0	0	0	0	0	0	0	0
1	0	0	0	2	0	0	0	1	0	0	0	0	0	0	0	0	0	0
1	0	0	0	2	0	0	0	1	0	0	0	0	0	1	0	0	0	0
0	0	0	0	2	0	0	0	2	0	0	0	0	0	0	0	0	0	0
0	0	0	1	2	0	0	0	2	0	0	0	0	0	0	0	0	0	0
1	0	0	1	2	0	0	0	2	0	0	0	0	0	0	0	0	0	0
0	0	0	0	2	0	0	0	2	0	0	0	0	0	1	0	0	0	0
0	0	0	0	3	0	0	0	1	0	0	0	0	0	0	0	0	0	0
0	0	0	0	3	0	0	0	1	0	0	1	0	0	0	0	0	0	0
0	0	0	0	3	0	0	0	1	0	0	0	0	0	1	0	0	0	0
0	0	0	0	3	1	0	0	1	0	0	0	0	0	0	0	0	0	0
0	0	0	0	2	0	1	0	1	0	0	0	0	0	0	0	0	0	0
0	0	0	0	2	0	1	0	1	0	1	0	0	0	0	0	0	0	0
1	0	0	0	2	0	1	0	1	0	1	0	0	0	0	0	0	0	0
0	0	0	1	2	0	1	0	1	0	1	0	0	0	0	0	0	0	0
0	0	0	2	2	0	1	0	1	0	1	0	0	0	0	0	0	0	0
1	0	0	2	2	0	1	0	1	0	1	0	0	0	0	0	0	0	0
0	0	0	0	3	0	1	0	1	0	0	0	0	0	0	0	0	0	0
0	0	0	1	3	0	1	0	1	0	0	0	0	0	0	0	0	0	0
0	0	0	0	2	0	1	0	1	1	0	0	0	0	0	0	0	0	0
0	0	0	0	2	0	1	1	1	1	0	0	0	0	0	0	0	0	0
0	0	0	0	2	0	1	0	1	0	1	0	0	0	0	0	0	0	0
0	0	0	1	2	0	1	0	1	0	0	0	0	0	0	0	0	0	0
1	0	0	0	2	0	1	0	1	0	0	0	0	0	0	0	0	0	0
0	0	0	1	2	0	1	0	1	0	0	0	0	0	0	0	0	0	0
0	0	0	0	3	0	0	0	1	0	0	0	0	0	0	0	0	0	0
0	0	0	0	3	0	0	0	1	1	0	0	0	0	0	0	0	0	0
0	0	0	0	3	0	0	0	1	1	1	0	0	0	0	0	0	0	0
0	0	0	0	3	0	0	0	1	1	2	0	0	0	0	0	0	0	0
0	0	0	0	3	0	0	0	1	1	1	1	0	0	0	0	0	0	0
0	0	0	0	3	0	0	0	1	0	0	0	1	0	0	0	0	0	0
1	0	0	0	5	3	3	1	3	0	0	1	0	0	0	1	0	0	0
0	0	0	0	3	0	0	0	1	0	0	0	0	0	0	0	0	0	0
0	0	0	0	2	0	0	0	1	0	0	1	0	0	0	0	0	0	0
0	0	0	0	2	0	1	0	1	0	0	0	0	0	0	0	0	0	0
0	0	0	0	2	0	1	0	1	0	1	0	0	0	0	0	0	0	0
0	0	0	0	3	0	1	0	1	0	0	0	0	0	0	0	0	0	0
0	0	0	0	2	0	1	0	1	0	0	0	0	1	0	0	0	0	0
0	0	0	0	3	0	0	0	1	0	0	0	0	0	0	0	0	0	0
0	0	0	0	3	0	0	0	1	0	0	0	0	1	0	0	0	0	0
0	0	0	0	2	0	0	1	1	0	0	0	0	0	0	0	0	0	0
0	0	0	0	2	0	0	0	1	1	0	0	0	0	0	0	0	0	0
0	0	0	0	2	0	0	0	1	0	1	0	0	0	0	0	0	0	0
0	0	0	0	2	0	0	0	1	1	0	0	0	0	0	0	0	0	0
0	0	0	0	2	0	0	0	1	0	1	0	0	0	0	0	0	0	0
0	0	0	0	2	0	1	0	1	0	1	0	0	0	0	0	0	0	0
0	0	0	0	3	0	0	0	1	0	1	0	0	0	0	0	0	0	0
0	0	0	0	2	0	0	1	1	0	0	0	0	0	0	0	0	0	0
0	0	0	0	2	0	0	0	1	0	0	0	0	1	0	0	0	0	0
0	0	0	0	2	0	0	0	1	0	0	0	0	1	0	0	0	0	0
0	0	0	0	2	0	0	0	1	0	0	0	0	1	1	0	0	0	0
0	0	0	0	2	0	0	0	1	0	0	1	0	0	0	0	0	0	0
0	0	0	0	2	0	0	0	1	0	1	0	0	0	0	0	0	0	0
0	0	0	0	2	0	0	0	1	1	0	0	0	0	0	0	0	0	0
0	0	0	0	2	0	0	0	1	0	0	0	0	1	0	0	0	0	0
0	0	0	0	2	0	0	0	1	0	0	0	0	1	0	0	0	0	0
0	0	0	0	2	0	0	1	1	0	0	0	0	0	0	0	0	0	0
1	0	0	0	2	0	0	1	1	0	0	0	0	0	0	0	0	0	0
1	0	0	1	2	0	0	1	1	0	0	0	0	0	0	0	0	0	0
0	0	0	1	2	0	0	1	1	0	0	0	0	0	0	0	0	0	0
0	0	0	0	2	0	0	0	1	1	0	0	0	0	0	0	0	0	0
0	0	0	1	2	0	0	0	1	0	0	0	0	0	0	0	0	0	0
1	0	0	0	2	0	0	0	1	0	0	0	0	0	0	0	0	0	0
0	0	0	0	2	0	0	0	1	0	1	0	0	0	0	0	0	0	0
0	0	0	1	2	0	0	0	1	0	0	0	0	0	0	0	0	0	0
0	0	0	0	3	0	0	0	1	0	0	0	0	0	0	0	0	0	0
0	0	0	1	2	0	0	0	1	0	0	0	0	0	0	0	0	0	0
0	0	0	1	2	0	0	0	1	0	0	0	0	0	0	0	0	0	0
0	0	0	0	2	0	0	0	1	1	0	0	0	0	0	0	0	0	0
1	0	0	0	2	0	0	0	1	0	0	0	0	0	0	0	0	0	0
0	0	0	0	2	0	1	0	1	0	0	0	0	0	0	0	0	0	0
0	0	0	0	2	1	0	0	0	0	0	0	0	0	0	0	0	0	0
0	0	0	0	2	1	0	0	1	0	0	0	0	0	0	0	0	0	0
0	0	0	0	2	1	1	0	1	0	0	0	0	0	0	0	0	0	0
0	0	0	0	2	1	1	0	1	0	1	0	0	0	0	0	0	0	0
0	0	0	0	2	1	1	0	1	0	1	1	0	0	0	0	0	0	0
0	0	0	0	2	1	1	0	1	1	1	1	0	0	0	0	0	0	0
0	0	0	0	2	1	1	1	1	1	1	1	0	0	0	0	0	0	0
0	0	0	0	2	1	1	2	1	1	1	1	0	0	0	0	0	0	0
0	0	0	0	2	1	1	2	1	1	2	1	0	0	0	0	0	0	0
0	0	0	0	2	1	1	2	1	2	2	1	0	0	0	0	0	0	0
1	0	0	0	2	1	1	2	1	2	2	1	0	0	0	0	0	0	0
1	0	0	1	2	1	1	2	1	2	2	1	0	0	0	0	0	0	0
1	0	0	2	2	1	1	2	1	2	2	1	0	0	0	0	0	0	0
2	0	0	2	2	1	1	2	1	2	2	1	0	0	0	0	0	0	0
1	0	0	2	2	1	1	2	1	2	2	1	0	0	0	0	0	0	0
1	0	0	2	2	1	1	2	1	2	2	1	0	0	0	0	0	0	0
1	0	0	0	2	1	1	2	1	2	2	1	0	0	0	0	0	0	0
1	0	0	0	2	1	1	2	1	2	2	1	0	1	0	0	0	0	0
0	0	0	1	2	1	1	2	1	1	2	1	0	0	0	0	0	0	0
0	0	0	0	2	1	1	2	1	1	2	1	0	1	0	0	0	0	0
0	0	0	1	2	1	1	2	1	1	1	1	0	0	0	0	0	0	0
0	0	0	1	2	1	1	2	1	1	1	1	0	1	0	0	0	0	0
0	0	0	0	2	1	1	2	1	1	1	1	0	0	1	0	0	0	0
1	0	0	0	2	1	1	1	1	1	1	1	0	0	0	0	0	0	0
0	0	0	1	2	1	1	1	1	1	1	1	0	0	0	0	0	0	0
0	0	0	0	2	1	1	0	1	1	2	1	0	0	0	0	0	0	0
0	0	0	0	2	1	1	0	2	1	1	1	0	0	0	0	0	0	0
0	0	0	0	2	1	2	0	1	1	1	1	0	0	0	0	0	0	0
0	0	0	0	2	1	2	0	2	1	1	1	0	0	0	0	0	0	0
0	0	0	0	3	1	2	0	1	1	1	1	0	0	0	0	0	0	0
0	0	0	0	2	1	2	1	1	1	1	1	0	0	0	0	0	0	0
0	0	0	0	2	1	1	0	1	1	1	0	0	0	0	0	0	0	0
0	0	0	0	2	1	1	1	1	1	1	0	0	0	0	0	0	0	0
0	0	0	0	2	1	1	2	1	1	1	0	0	0	0	0	0	0	0
1	0	0	0	2	1	1	2	1	1	1	0	0	0	0	0	0	0	0
1	0	0	1	2	1	1	2	1	1	1	0	0	0	0	0	0	0	0
1	0	0	2	2	1	1	2	1	1	1	0	0	0	0	0	0	0	0
1	0	0	2	2	1	1	2	1	1	2	0	0	0	0	0	0	0	0
1	0	0	2	2	1	1	2	1	2	1	0	0	0	0	0	0	0	0
1	0	0	2	2	1	1	2	1	2	1	1	0	0	0	0	0	0	0
1	0	0	2	2	1	1	2	1	2	1	0	0	1	0	0	0	0	0
2	0	0	2	2	1	1	2	1	1	1	0	0	0	0	0	0	0	0
2	0	0	3	2	1	1	2	1	1	1	0	0	0	0	0	0	0	0
2	0	0	2	2	1	1	2	1	1	1	0	0	1	0	0	0	0	0
2	0	0	3	2	1	1	2	1	1	1	0	0	1	0	0	0	0	0
1	0	0	3	2	1	1	2	1	1	1	0	0	0	0	0	0	0	0
1	0	0	1	2	1	1	2	1	2	1	0	0	0	0	0	0	0	0
0	0	0	1	2	1	1	1	1	1	1	0	0	0	0	0	0	0	0
0	0	0	0	2	1	1	1	1	2	1	0	0	0	0	0	0	0	0
0	0	0	0	2	1	1	1	1	2	2	0	0	0	0	0	0	0	0
0	0	0	0	2	1	1	1	1	1	2	0	0	0	0	0	0	0	0
0	0	0	0	2	1	1	1	1	1	2	1	0	0	0	0	0	0	0
0	0	0	0	2	1	1	1	2	1	2	0	0	0	0	0	0	0	0
0	0	0	1	2	1	1	1	1	1	1	0	0	0	0	0	0	0	0
0	0	0	0	2	1	1	1	1	1	1	0	0	1	0	0	0	0	0
0	0	0	0	2	2	1	1	1	1	1	0	0	0	0	0	0	0	0
0	0	0	0	2	2	2	1	1	1	1	0	0	0	0	0	0	0	0
0	0	0	0	2	1	1	0	1	1	2	0	0	0	0	0	0	0	0
0	0	0	0	2	1	1	0	1	1	1	0	0	0	0	0	0	0	0
0	0	0	1	2	1	1	0	1	1	1	0	0	0	0	0	0	0	0
1	0	0	0	2	1	1	0	1	1	1	0	0	0	0	0	0	0	0
0	0	0	1	2	1	1	0	1	0	1	0	0	0	0	0	0	0	0
0	0	0	0	2	1	1	0	1	0	1	0	0	1	0	0	0	0	0
1	0	0	0	2	1	1	0	1	0	1	0	0	0	0	0	0	0	0
0	0	0	0	2	1	2	0	1	0	1	0	0	0	0	0	0	0	0
0	0	0	0	2	1	1	0	1	1	0	0	0	0	0	0	0	0	0
0	0	0	0	2	1	1	0	1	1	1	0	0	0	0	0	0	0	0
0	0	0	0	2	1	1	0	1	2	0	0	0	0	0	0	0	0	0
0	0	0	0	2	1	1	1	1	2	2	0	0	0	0	1	0	0	0
0	0	0	0	2	1	1	1	1	0	0	0	0	0	0	0	0	0	0
0	0	0	1	2	1	1	1	1	0	0	0	0	0	0	0	0	0	0
0	0	0	0	2	1	1	0	1	0	1	0	0	0	0	0	0	0	0
0	0	0	0	2	1	0	1	1	0	0	0	0	0	0	0	0	0	0
0	0	0	0	2	1	1	1	1	0	0	0	0	0	0	0	0	0	0
0	0	0	0	2	1	1	1	1	1	0	0	0	0	0	0	0	0	0
0	0	0	0	2	1	1	1	1	1	1	0	0	0	0	0	0	0	0
0	0	0	1	2	1	1	1	1	1	1	0	0	0	0	0	0	0	0
0	0	0	1	2	1	1	2	1	1	1	0	0	0	0	0	0	0	0
0	0	0	1	2	1	1	2	1	2	1	0	0	0	0	0	0	0	0
0	0	0	1	2	1	1	2	1	2	2	0	0	0	0	0	0	0	0
0	0	0	2	2	1	1	2	1	1	1	0	0	0	0	0	0	0	0
0	0	0	1	2	1	1	3	1	1	1	0	0	0	0	0	0	0	0
0	0	0	1	2	2	1	3	1	1	1	0	0	0	0	0	0	0	0
0	0	0	1	2	2	1	3	1	2	1	0	0	0	0	0	0	0	0
0	0	0	1	3	2	1	3	1	2	1	0	0	0	0	0	0	0	0
0	0	0	1	3	1	1	3	1	1	1	0	0	0	0	0	0	0	0
0	0	0	1	3	1	1	2	1	1	1	0	0	0	0	0	0	0	0
0	0	0	1	3	1	1	2	1	1	1	0	0	1	0	0	0	0	0
0	0	0	1	2	1	1	2	1	1	2	0	0	0	0	0	0	0	0
1	0	0	1	2	1	1	1	1	1	1	0	0	0	0	0	0	0	0
0	0	0	2	2	1	1	1	1	1	1	0	0	0	0	0	0	0	0
0	0	0	0	2	1	1	1	2	1	1	0	0	0	0	0	0	0	0
1	0	0	0	2	1	1	1	2	1	1	0	0	0	0	0	0	0	0
0	0	0	0	2	1	2	1	1	1	1	0	0	0	0	0	0	0	0
0	0	0	0	2	2	1	1	1	1	1	0	0	0	0	0	0	0	0
0	0	0	0	2	1	1	1	1	1	1	0	0	1	0	0	0	0	0
0	0	0	0	2	1	1	1	2	1	0	0	0	0	0	0	0	0	0
0	0	0	0	2	1	1	1	2	1	1	0	0	0	0	0	0	0	0
0	0	0	0	2	1	2	1	2	1	1	0	0	0	0	0	0	0	0
0	0	0	0	2	1	2	2	2	1	1	0	0	0	0	0	0	0	0
0	0	0	0	2	1	2	1	2	1	1	0	0	0	1	0	0	0	0
0	0	0	0	2	1	1	1	2	1	1	1	0	0	0	0	0	0	0
1	0	0	0	2	1	1	1	2	1	1	0	0	0	0	0	0	0	0
0	0	0	0	2	1	2	1	2	1	0	0	0	0	0	0	0	0	0
0	0	0	0	2	1	1	2	2	1	0	0	0	0	0	0	0	0	0
0	0	0	0	3	1	1	2	2	1	0	0	0	0	0	0	0	0	0
0	0	0	1	3	1	1	2	2	1	0	0	0	0	0	0	0	0	0
0	0	0	2	3	1	1	2	2	1	0	0	0	0	0	0	0	0	0
0	0	0	0	2	1	1	2	2	2	0	0	0	0	0	0	0	0	0
1	0	0	0	2	1	1	1	2	1	0	0	0	0	0	0	0	0	0
0	0	0	0	2	1	1	1	2	1	1	0	0	0	0	0	0	0	0
0	0	0	0	2	1	2	1	2	1	1	0	0	0	0	0	0	0	0
0	0	0	0	2	1	1	2	1	1	0	0	0	0	0	0	0	0	0
0	0	0	0	2	1	1	2	1	1	1	0	0	0	0	0	0	0	0
0	0	0	0	2	1	1	1	1	2	0	0	0	0	0	0	0	0	0
1	0	0	0	2	1	1	1	1	2	0	0	0	0	0	0	0	0	0
0	0	0	0	2	1	1	1	1	2	0	0	0	1	0	0	0	0	0
0	0	0	1	2	1	1	1	1	1	0	0	0	0	0	0	0	0	0
1	0	0	1	2	1	1	1	1	1	0	0	0	0	0	0	0	0	0
0	0	0	0	2	1	1	1	1	1	1	0	0	0	0	0	0	0	0
1	0	0	0	2	1	1	1	1	1	0	0	0	0	0	0	0	0	0
0	0	0	0	2	1	1	2	1	1	0	0	0	0	0	0	0	0	0
0	0	0	0	3	1	1	2	1	1	0	0	0	0	0	0	0	0	0
0	0	0	0	3	2	1	2	1	1	0	0	0	0	0	0	0	0	0
0	0	0	1	3	2	1	2	1	1	0	0	0	0	0	0	0	0	0
0	0	0	2	3	2	1	2	1	1	0	0	0	0	0	0	0	0	0
0	0	0	0	4	1	1	2	1	1	0	0	0	0	0	0	0	0	0
0	0	0	1	3	1	1	2	1	1	0	0	0	0	0	0	0	0	0
0	0	0	1	2	1	1	2	1	1	0	0	0	0	0	0	0	0	0
0	0	0	0	2	2	1	1	1	1	0	0	0	0	0	0	0	0	0
0	0	0	0	2	1	1	1	1	2	0	0	0	0	0	0	0	0	0
0	0	0	0	2	1	1	1	1	0	1	0	0	0	0	0	0	0	0
0	0	0	0	2	1	1	1	1	1	1	0	0	0	0	0	0	0	0
0	0	0	0	2	1	1	1	1	1	0	0	0	0	0	0	0	0	0
0	0	0	1	2	1	1	1	1	1	0	0	0	0	0	0	0	0	0
0	0	0	0	2	1	1	2	1	0	0	0	0	0	0	0	0	0	0
1	0	0	0	2	1	1	1	1	0	0	0	0	0	0	0	0	0	0
1	0	0	0	2	1	1	1	1	0	0	0	0	0	0	0	0	0	0
0	0	0	0	2	1	0	1	1	1	0	0	0	0	0	0	0	0	0
0	0	0	0	2	1	1	1	1	1	0	0	0	0	0	0	0	0	0
0	0	0	0	2	1	0	1	1	0	1	0	0	0	0	0	0	0	0
0	0	0	0	2	1	0	1	1	0	1	1	0	0	0	0	0	0	0
0	0	0	0	2	1	0	1	1	1	1	1	0	0	0	0	0	0	0
0	0	0	0	2	1	0	1	1	1	2	1	0	0	0	0	0	0	0
0	0	0	1	2	1	0	1	1	0	1	0	0	0	0	0	0	0	0
0	0	0	0	2	1	0	2	1	0	0	0	0	0	0	0	0	0	0
0	0	0	0	2	1	0	2	1	1	0	0	0	0	0	0	0	0	0
1	0	0	0	2	1	0	2	1	1	0	0	0	0	0	0	0	0	0
0	0	0	0	2	1	0	2	2	0	0	0	0	0	0	0	0	0	0
0	0	0	0	2	1	0	2	1	0	0	1	0	0	0	0	0	0	0
0	0	0	0	2	1	0	1	1	1	0	0	0	0	0	0	0	0	0
0	0	0	0	2	1	0	1	1	1	1	0	0	0	0	0	0	0	0
0	0	0	0	2	1	0	1	1	1	1	0	0	0	1	0	0	0	0
1	0	0	0	2	1	0	1	1	1	0	0	0	0	0	0	0	0	0
1	0	0	0	2	1	0	1	1	2	0	0	0	0	0	0	0	0	0
1	0	0	0	2	1	0	1	1	2	0	1	0	0	0	0	0	0	0
1	0	0	0	2	1	0	1	1	0	0	0	0	0	0	0	0	0	0
0	0	0	1	2	1	0	1	1	0	0	0	0	0	0	0	0	0	0
0	0	0	0	2	1	0	1	1	0	1	0	0	0	0	0	0	0	0
0	0	0	0	3	1	0	1	1	0	0	0	0	0	0	0	0	0	0
0	0	0	0	2	1	0	1	1	0	0	1	0	0	0	0	0	0	0
0	0	0	1	2	1	0	1	1	0	0	1	0	0	0	0	0	0	0
1	0	0	1	2	1	0	1	1	0	0	1	0	0	0	0	0	0	0
1	0	0	2	2	1	0	1	1	0	0	1	0	0	0	0	0	0	0
0	0	0	1	2	1	0	1	1	0	0	0	0	0	0	0	0	0	0
0	0	0	0	2	1	1	2	1	2	2	0	0	0	0	1	0	0	0
0	0	0	0	2	1	0	1	1	0	0	0	0	0	1	0	0	0	0
0	0	0	0	2	1	0	1	1	0	0	0	1	0	0	0	0	0	0
0	0	0	0	2	1	0	1	1	0	0	0	1	0	0	0	0	0	0
0	0	0	0	2	1	0	2	1	0	0	0	0	0	0	0	0	0	0
0	0	0	0	2	1	0	2	1	0	0	0	0	0	0	0	0	0	0
0	0	0	0	2	1	0	0	1	0	0	1	0	0	0	0	0	0	0
0	0	0	0	3	1	0	0	1	0	0	1	0	0	0	0	0	0	0
1	0	0	0	2	1	1	1	0	1	2	0	0	0	0	1	0	0	0
0	0	0	0	2	1	0	0	1	1	0	0	0	0	0	0	0	0	0
0	0	0	0	2	1	0	0	1	1	0	0	1	0	0	0	0	0	0
0	0	0	0	2	1	0	1	1	0	0	0	0	0	0	0	0	0	0
0	0	0	0	2	1	1	1	1	0	0	0	0	0	0	0	0	0	0
0	0	0	0	2	1	1	1	1	0	0	0	0	0	0	0	0	0	0
0	0	0	0	2	1	0	1	1	0	0	0	0	1	0	0	0	0	0
1	0	0	0	2	1	0	0	1	0	0	0	0	0	0	0	0	0	0
0	0	0	0	2	1	0	0	1	0	0	1	0	0	0	0	0	0	0
0	0	0	0	2	1	0	0	1	0	0	1	0	1	0	0	0	0	0
0	0	0	1	2	1	0	0	1	0	0	0	0	0	0	0	0	0	0
1	0	0	1	2	1	0	0	1	0	0	0	0	0	0	0	0	0	0
0	0	0	1	2	1	1	0	1	0	0	0	0	0	0	0	0	0	0
0	0	0	0	2	1	1	0	1	0	0	0	0	0	0	0	0	0	0
0	0	0	1	2	1	0	0	1	0	0	0	0	0	0	0	0	0	0
0	0	0	0	2	1	0	0	1	0	1	0	0	0	0	0	0	0	0
0	0	0	0	2	1	0	0	1	1	0	0	0	0	0	0	0	0	0
0	0	0	0	2	1	0	1	0	0	0	0	0	0	0	0	0	0	0
0	0	0	0	2	1	0	1	1	0	0	0	0	0	0	0	0	0	0
0	0	0	0	2	1	0	1	1	1	0	0	0	0	0	0	0	0	0
1	0	0	0	2	1	0	1	1	1	0	0	0	0	0	0	0	0	0
1	0	0	0	2	1	0	1	1	2	0	0	0	0	0	0	0	0	0
2	0	0	0	2	1	0	1	1	2	0	0	0	0	0	0	0	0	0
2	0	0	0	2	1	0	2	1	2	0	0	0	0	0	0	0	0	0
2	0	0	0	2	1	0	2	1	2	1	0	0	0	0	0	0	0	0
2	0	0	0	2	1	0	2	1	2	2	0	0	0	0	0	0	0	0
3	0	0	0	2	1	0	2	1	2	2	0	0	0	0	0	0	0	0
3	0	0	0	2	2	0	2	1	2	2	0	0	0	0	0	0	0	0
3	0	0	0	2	2	0	2	2	2	2	0	0	0	0	0	0	0	0
3	0	0	0	2	2	0	2	1	2	2	0	0	1	0	0	0	0	0
3	0	0	0	2	1	0	2	1	2	1	0	0	0	0	0	0	0	0
2	0	0	0	2	2	0	2	1	2	1	0	0	0	0	0	0	0	0
2	0	0	0	2	2	1	2	1	2	1	0	0	0	0	0	0	0	0
2	0	0	0	2	2	1	2	1	2	1	1	0	0	0	0	0	0	0
2	0	0	0	2	2	0	2	1	2	2	0	0	0	0	0	0	0	0
2	0	0	0	2	2	0	2	1	2	0	0	0	0	0	0	0	0	0
2	0	0	0	2	2	1	2	1	2	0	0	0	0	0	0	0	0	0
2	0	0	0	2	2	1	2	1	3	0	0	0	0	0	0	0	0	0
2	0	0	0	2	2	1	2	1	3	1	0	0	0	0	0	0	0	0
2	0	0	0	2	2	1	2	2	3	1	0	0	0	0	0	0	0	0
3	0	0	0	2	2	1	2	2	3	1	0	0	0	0	0	0	0	0
3	0	0	0	2	2	1	2	1	3	0	0	0	0	0	0	0	0	0
2	0	0	0	2	2	1	3	1	3	0	0	0	0	0	0	0	0	0
2	0	0	0	2	3	1	3	1	3	0	0	0	0	0	0	0	0	0
2	0	0	0	3	3	1	3	1	3	0	0	0	0	0	0	0	0	0
2	0	0	0	3	3	1	3	1	3	0	0	0	0	0	0	0	0	0
2	0	0	0	2	3	1	4	1	3	0	0	0	0	0	0	0	0	0
3	0	0	0	2	3	1	3	1	3	0	0	0	0	0	0	0	0	0
2	0	0	0	2	3	1	3	2	3	0	0	0	0	0	0	0	0	0
2	0	0	1	2	3	1	3	1	3	0	0	0	0	0	0	0	0	0
3	0	0	0	2	2	1	2	1	2	0	0	0	0	0	0	0	0	0
2	0	0	0	2	2	0	2	1	2	0	0	0	1	0	0	0	0	0
2	0	0	1	2	2	0	2	1	2	0	0	0	1	0	0	0	0	0
3	0	0	0	2	2	0	2	1	2	0	0	0	0	0	0	0	0	0
3	0	0	1	2	2	0	2	1	2	0	0	0	0	0	0	0	0	0
3	0	0	1	2	2	1	2	1	2	0	0	0	0	0	0	0	0	0
3	0	0	1	2	3	1	2	1	2	0	0	0	0	0	0	0	0	0
3	0	0	1	2	3	2	2	1	2	0	0	0	0	0	0	0	0	0
3	0	0	1	2	3	2	2	2	2	0	0	0	0	0	0	0	0	0
3	0	0	1	2	3	2	3	2	2	0	0	0	0	0	0	0	0	0
3	0	0	1	3	3	2	3	2	2	0	0	0	0	0	0	0	0	0
3	0	0	1	3	3	2	3	2	3	0	0	0	0	0	0	0	0	0
3	0	0	1	3	3	2	3	2	2	0	0	0	0	0	0	0	0	0
3	0	0	1	2	3	2	3	2	3	0	0	0	0	0	0	0	0	0
3	0	0	1	2	3	2	3	2	3	1	0	0	0	0	0	0	0	0
3	0	0	1	2	3	2	3	2	3	1	0	0	1	0	0	0	0	0
4	0	0	1	2	3	2	3	2	3	1	0	0	1	0	0	0	0	0
3	0	0	1	2	3	2	4	2	3	0	0	0	0	0	0	0	0	0
3	0	0	1	2	4	1	2	1	2	0	0	0	0	0	0	0	0	0
3	0	0	1	2	2	0	2	1	2	0	0	0	0	0	0	0	0	0
3	0	0	0	2	2	0	2	1	2	0	0	0	0	0	0	0	0	0
2	0	0	0	2	2	0	2	1	2	1	0	0	0	0	0	0	0	0
2	0	0	1	2	2	0	2	1	2	0	0	0	0	0	0	0	0	0
3	0	0	0	2	1	0	2	1	2	0	0	0	0	0	0	0	0	0
3	0	0	1	2	1	0	2	1	2	0	0	0	0	0	0	0	0	0
4	0	0	1	2	1	0	2	1	2	0	0	0	0	0	0	0	0	0
3	0	0	1	2	1	0	3	1	2	0	0	0	0	0	0	0	0	0
3	0	0	1	2	1	0	3	1	2	1	0	0	0	0	0	0	0	0
4	0	0	1	2	1	0	3	1	2	1	0	0	0	0	0	0	0	0
4	0	0	1	2	1	0	3	1	2	1	0	1	0	0	0	0	0	0
3	0	0	1	2	2	0	3	1	2	0	0	0	0	0	0	0	0	0
2	0	0	0	2	1	0	2	1	2	1	0	0	0	0	0	0	0	0
2	0	0	0	2	1	0	1	1	3	0	0	0	0	0	0	0	0	0
2	0	0	1	2	1	0	1	1	3	0	0	0	0	0	0	0	0	0
2	0	0	1	2	1	0	1	1	3	1	0	0	0	0	0	0	0	0
2	0	0	0	2	1	0	1	1	3	0	0	0	0	0	0	0	0	0
2	0	0	0	3	1	0	1	1	3	0	0	0	0	0	0	0	0	0
2	0	0	0	3	1	0	1	1	3	1	0	0	0	0	0	0	0	0
2	0	0	0	3	2	0	1	1	3	0	0	0	0	0	0	0	0	0
2	0	0	0	4	2	0	1	1	3	0	0	0	0	0	0	0	0	0
2	0	0	0	4	2	0	1	2	3	0	0	0	0	0	0	0	0	0
2	0	0	0	2	1	0	2	1	2	0	0	0	0	0	0	0	0	0
2	0	0	0	2	1	1	2	1	2	0	0	0	0	0	0	0	0	0
2	0	0	0	2	1	1	2	2	2	0	0	0	0	0	0	0	0	0
2	0	0	0	2	1	1	2	2	2	1	0	0	0	0	0	0	0	0
2	0	0	0	2	1	1	2	1	3	0	0	0	0	0	0	0	0	0
2	0	0	0	2	2	0	2	1	2	0	0	0	0	0	0	0	0	0
3	0	0	0	2	1	0	1	1	2	0	0	0	0	0	0	0	0	0
1	0	0	0	2	2	0	1	1	2	0	0	0	0	0	0	0	0	0
1	0	0	0	2	2	0	1	1	2	0	1	0	0	0	0	0	0	0
1	0	0	0	2	2	0	2	1	2	0	1	0	0	0	0	0	0	0
1	0	0	0	2	1	0	2	1	2	0	0	0	0	0	0	0	0	0
1	0	0	0	2	1	0	1	1	2	1	0	0	0	0	0	0	0	0
1	0	0	0	2	1	0	1	1	2	2	0	0	0	0	0	0	0	0
1	0	0	0	2	1	0	2	1	2	2	0	0	0	0	0	0	0	0
1	0	0	0	2	1	0	1	1	3	2	0	0	0	0	0	0	0	0
1	0	0	0	2	1	1	1	1	2	2	0	0	0	0	0	0	0	0
1	0	0	0	2	1	1	1	1	2	0	0	0	0	0	0	0	0	0
1	0	0	0	2	1	1	1	1	2	0	0	0	1	0	0	0	0	0
1	0	0	0	2	1	1	1	2	2	0	0	0	1	0	0	0	0	0
1	0	0	0	2	1	2	1	2	2	0	0	0	1	0	0	0	0	0
1	0	0	0	2	1	2	1	1	2	0	0	0	1	0	0	0	0	0
1	0	0	1	2	1	2	1	1	2	0	0	0	1	0	0	0	0	0
2	0	0	1	2	1	2	1	1	2	0	0	0	1	0	0	0	0	0
1	0	0	1	2	1	2	1	1	2	0	0	0	1	0	0	0	0	0
1	0	0	0	3	1	0	1	1	2	0	0	0	0	0	0	0	0	0
1	0	0	0	2	1	0	1	1	3	0	0	0	0	0	0	0	0	0
1	0	0	0	2	1	0	1	1	2	1	0	0	0	0	0	0	0	0
1	0	0	0	2	1	0	1	1	2	0	0	0	1	0	0	0	0	0
1	0	0	0	2	1	0	1	1	1	1	0	0	0	0	0	0	0	0
1	0	0	0	2	1	1	1	1	1	0	0	0	0	0	0	0	0	0
1	0	0	0	2	2	0	1	1	1	0	0	0	0	0	0	0	0	0
1	0	0	0	2	1	0	1	1	1	0	0	0	0	0	0	0	0	0
1	0	0	0	2	1	1	1	1	1	0	0	0	0	0	0	0	0	0
1	0	0	0	2	1	1	1	1	1	1	0	0	0	0	0	0	0	0
1	0	0	0	2	1	0	1	1	1	0	1	0	0	0	0	0	0	0
0	0	0	0	2	1	0	1	1	1	1	0	0	0	0	0	0	0	0
0	0	0	1	2	1	0	1	1	1	0	0	0	0	0	0	0	0	0
0	0	0	1	2	1	0	1	1	1	0	0	0	0	0	0	0	0	0
0	0	0	0	2	1	0	1	1	1	1	0	0	0	0	0	0	0	0
0	0	0	1	2	1	0	1	1	1	0	0	0	0	0	0	0	0	0
1	0	0	0	2	1	0	1	1	1	0	0	0	0	0	0	0	0	0
0	0	0	0	2	1	1	1	1	0	0	0	0	0	0	0	0	0	0
0	0	0	1	2	1	1	1	1	0	0	0	0	0	0	0	0	0	0
0	0	0	0	2	1	1	1	1	1	0	0	0	0	0	0	0	0	0
1	0	0	0	2	1	0	1	1	0	0	0	0	0	0	0	0	0	0
1	0	0	0	2	1	0	1	1	0	0	0	0	0	0	0	0	0	0
1	0	0	0	2	1	1	1	1	0	0	0	0	0	0	0	0	0	0
1	0	0	0	2	1	1	1	1	0	0	1	0	0	0	0	0	0	0
1	0	0	0	2	1	1	1	1	0	1	1	0	0	0	0	0	0	0
1	0	0	0	2	1	1	1	1	0	0	1	0	1	0	0	0	0	0
1	0	0	1	2	1	1	1	1	0	0	0	0	0	0	0	0	0	0
2	0	0	1	2	1	1	1	1	0	0	0	0	0	0	0	0	0	0
1	0	0	0	2	1	1	1	1	0	1	0	0	0	0	0	0	0	0
1	0	0	0	3	1	1	1	1	0	0	0	0	0	0	0	0	0	0
1	0	0	0	3	1	0	1	1	0	0	0	0	0	0	0	0	0	0
0	0	0	0	2	1	0	1	1	0	1	0	0	0	0	0	0	0	0
0	0	0	0	2	1	0	1	1	0	1	0	0	1	0	0	0	0	0
0	0	0	0	2	1	0	1	1	0	1	0	0	0	0	0	0	0	0
0	0	0	0	2	1	1	1	1	0	1	0	0	0	0	0	0	0	0
0	0	0	0	2	1	0	1	1	0	1	0	1	0	0	0	0	0	0
0	0	0	0	2	1	0	1	1	1	0	0	0	0	0	0	0	0	0
0	0	0	0	2	1	0	1	1	1	0	0	0	1	0	0	0	0	0
0	0	0	0	2	1	0	1	1	1	0	0	0	0	0	0	0	0	0
0	0	0	0	2	1	0	1	1	0	1	0	0	0	0	0	0	0	0
0	0	0	0	2	1	0	1	1	0	0	0	0	1	0	0	0	0	0
0	0	0	0	2	1	0	1	1	1	0	0	0	0	0	0	0	0	0
0	0	0	1	2	1	0	1	1	1	0	0	0	0	0	0	0	0	0
0	0	0	0	2	1	0	1	1	0	1	0	0	0	0	0	0	0	0
0	0	0	0	2	1	0	1	1	0	1	0	0	0	1	0	0	0	0
0	0	0	0	2	1	0	1	1	0	0	1	0	0	0	0	0	0	0
0	0	0	0	2	1	1	1	1	0	0	0	0	0	0	0	0	0	0
1	0	0	0	2	1	0	1	0	0	0	0	0	0	0	0	0	0	0
1	0	0	0	2	1	0	1	0	0	1	0	0	0	0	0	0	0	0
1	0	0	0	2	1	1	1	0	0	0	0	0	0	0	0	0	0	0
0	0	0	0	2	1	0	1	0	0	0	0	0	1	0	0	0	0	0
0	0	0	0	2	1	0	1	0	0	0	0	0	2	0	0	0	0	0
0	0	0	0	2	2	0	1	0	0	0	0	0	1	0	0	0	0	0
0	0	0	0	2	2	0	1	0	1	0	0	0	1	0	0	0	0	0
0	0	0	0	2	2	0	1	0	1	0	0	0	2	0	0	0	0	0
0	0	0	0	2	2	1	1	0	0	0	0	0	1	0	0	0	0	0
0	0	0	0	2	1	0	1	0	0	0	0	0	1	1	0	0	0	0
0	0	0	0	2	1	0	1	0	0	0	0	1	1	0	0	0	0	0
0	0	0	0	2	1	1	1	0	0	0	0	0	0	0	0	0	0	0
0	0	0	0	2	2	0	1	0	0	0	0	0	0	0	0	0	0	0
0	0	0	0	2	2	0	1	0	0	0	0	0	1	0	0	0	0	0
0	0	0	0	2	2	0	1	0	0	1	0	0	1	0	0	0	0	0
0	0	0	0	2	2	1	1	0	0	0	0	0	1	0	0	0	0	0
1	0	0	0	2	2	0	1	0	0	0	0	0	1	0	0	0	0	0
1	0	0	1	2	2	0	1	0	0	0	0	0	1	0	0	0	0	0
1	0	0	1	2	2	0	1	0	0	0	0	0	2	0	0	0	0	0
0	0	0	0	2	2	0	1	0	0	0	0	0	2	0	0	0	0	0
0	0	0	0	2	2	0	2	0	0	0	0	0	1	0	0	0	0	0
0	0	0	1	2	2	0	1	0	0	0	0	0	1	0	0	0	0	0
0	0	0	0	2	2	0	1	0	0	1	0	0	1	0	0	0	0	0
0	0	0	0	2	3	0	1	0	0	0	0	0	0	0	0	0	0	0
0	0	0	0	2	2	0	1	0	0	1	0	0	0	0	0	0	0	0
0	0	0	0	3	2	0	1	0	0	1	0	0	0	0	0	0	0	0
0	0	0	1	2	2	0	1	0	0	0	0	0	0	0	0	0	0	0
0	0	0	0	2	1	0	1	0	0	1	0	0	0	0	0	0	0	0
0	0	0	1	2	1	0	1	0	0	0	0	0	0	0	0	0	0	0
1	0	0	1	2	1	0	1	0	0	0	0	0	0	0	0	0	0	0
0	0	0	0	2	1	0	1	0	0	1	0	0	0	0	0	0	0	0
0	0	0	0	2	1	0	1	0	0	0	0	0	1	0	0	0	0	0
0	0	0	0	2	2	0	1	0	0	0	0	0	0	0	0	0	0	0
0	0	0	0	2	2	0	1	0	0	0	0	1	0	0	0	0	0	0
0	0	0	0	2	2	0	2	0	0	0	0	0	0	0	0	0	0	0
0	0	0	1	2	1	0	1	0	0	0	0	0	0	0	0	0	0	0
1	0	0	0	2	1	0	1	0	0	0	0	0	0	0	0	0	0	0
0	0	0	0	2	1	0	1	0	0	1	0	0	0	0	0	0	0	0
1	0	0	0	2	1	0	1	0	0	0	0	0	0	0	0	0	0	0
0	0	0	0	2	1	0	1	0	0	0	0	0	1	0	0	0	0	0
1	0	0	0	2	1	0	1	0	0	0	0	0	0	0	0	0	0	0
1	0	0	1	2	1	0	1	0	0	0	0	0	0	0	0	0	0	0
0	0	0	0	2	1	0	1	0	0	0	1	0	0	0	0	0	0	0
0	0	0	0	2	1	0	1	0	0	1	0	0	0	0	0	0	0	0
0	0	0	0	2	1	0	2	0	0	0	0	0	0	0	0	0	0	0
0	0	0	0	2	1	1	1	0	0	0	0	0	0	0	0	0	0	0
0	0	0	0	2	1	1	1	1	0	0	0	0	0	0	0	0	0	0
[truncated: 108,252 more rows]

[truncated: 34 more sheets: Supp. Tab. 8, Supp. Tab. 9 TF, Supp. Tab. 9 TF_expression, Supp. Tab. 10 Plastid_division, Supp. Tab. 10 CLE_CLV1, Supp. Tab. 10 Peptidogl_synt, Supp. Tab. 10 Salycilic_acid_a, Supp. Tab. 10 Salycilic_acid_b, Supp. Tab. 10 Salycilic_acid_c, Supp. Tab. 10 GA_summary, Supp. Tab. 10 GA_signaling, Supp. Tab. 10 GA_biosynthesis, Supp. Tab. 10 GA_GRAS_proteins, Supp. Tab. 10 Strigolactons, Supp. Tab. 10 ABA, Supp. Tab. 10 Jasmonates, Supp. Tab. 10 Auxin, Supp. Tab. 10 Cytokinin, Supp. Tab. 10 Ethylene, Supp. Tab. 10 Photrec_lightsig …]
